# Supplementary material for: 4-(2-Hy­droxy­phen­yl)-3,5-di­thia­hepta­ne­dioic acid
Source: Acta Crystallogr Sect E Struct Rep Online. 2013 May 15;69(Pt 6):o893. doi: 10.1107/S1600536813012737 (PMC3685050; doi:10.1107/S1600536813012737)
Supplement: Supplementary file 1 [file e-69-0o893-sup1.cif]

##############################################################################
#                                                                            #
# This CIF contains the data in a paper accepted for publication in          #
# Acta Crystallographica Section E. It conforms to the requirements of       #
# Notes for Authors for Acta Crystallographica Section E, and has been       #
# peer reviewed under the auspices of the IUCr Commission on Journals.       #
#                                                                            #
# Full details of the Crystallographic Information File format               #
# are given in the paper "The Crystallographic Information File (CIF):       #
# a New Standard Archive File for Crystallography" by S. R. Hall, F. H.      #
# Allen and I. D. Brown [Acta Cryst. (1991), A47, 655-685].                  #
#                                                                            #
# The current version of the core CIF dictionary is obtainable from          #
# ftp://ftp.iucr.org/pub/cif_core.dic.                                       #
#                                                                            #
# Software is freely available for graphical display of the structure(s)     #
# in this CIF. For information consult the CIF software page                 #
# http://www.iucr.org/resources/cif/software.                                #
#                                                                            #
# This file may be used for bona fide research purposes within the           #
# scientific community so long as proper attribution is given to the journal # 
# article from which it was obtained.                                        #
#                                                                            #
##############################################################################
data_global
_audit_creation_method     SHELXL-97
_journal_date_recd_electronic     2013-05-06
_journal_date_accepted     2013-05-09
_journal_name_full     'Acta Crystallographica, Section E'
_journal_year     2013
_journal_volume     69
_journal_issue      6
_journal_page_first     o893
_journal_page_last     o893
_journal_paper_category     QO
_journal_paper_doi     10.1107/S1600536813012737
_journal_coeditor_code     BT6906
_publ_contact_author_name     'M.N. Ponnuswamy'
_publ_contact_author_address
;   Centre of Advanced Study in Crystallography and Biophysics
    University of Madras
    Guindy Campus
    Chennai 600 025
    India
;
_publ_contact_author_email     'mnpsy2004@yahoo.com'
_publ_contact_author_fax     '+9144 22352494'
_publ_contact_author_phone     '+9144 22300122'
_publ_section_title
;
4-(2-Hydroxyphenyl)-3,5-dithiaheptanedioic acid
;
loop_
    _publ_author_name
    _publ_author_address
    'K. Ravichandran'
;
      Department of Physics
      Kandaswami Kandar's College
      Velur
      Namakkal 638 182
      India
;
    'R. Manikannan'
;
      Institute of Organic Chemistry and Technology
      Faculty of Chemical Technology
      University of Pardubice
      Studentska 573
      532 10 Pardubice
      Czech Republic
;
    'S. Muthusubramanian'
;
      Department of Organic Chemistry
      School of Chemistry
      Madurai Kamaraj University
      Madurai 625 021
      India
;
    'P. Ramesh'
;
      Centre of Advanced Study in Crystallography and Biophysics
      University of Madras
      Guindy Campus
      Chennai 600 025
      India
;
    'M. N. Ponnuswamy'
;
      Centre of Advanced Study in Crystallography and Biophysics
      University of Madras
      Guindy Campus
      Chennai 600 025
      India
;
data_I
_audit_creation_method     SHELXL-97
_chemical_name_systematic
;
4-(2-Hydroxyphenyl)-3,5-dithiaheptanedioic acid
;
_chemical_name_common
;
({[(Carboxymethyl)sulfanyl](2-hydroxyphenyl)methyl}sulfanyl)acetic acid
;
_chemical_formula_moiety     'C11 H12 O5 S2'
_chemical_formula_sum     'C11 H12 O5 S2'
_chemical_formula_iupac     'C11 H12 O5 S2'
_chemical_formula_weight     288.33
_chemical_melting_point     ?
_symmetry_cell_setting     triclinic
_symmetry_space_group_name_H-M     'P -1'
_symmetry_space_group_name_Hall     '-P 1'
loop_
    _symmetry_equiv_pos_as_xyz
    'x, y, z'
    '-x, -y, -z'
_cell_length_a     7.24650(10)
_cell_length_b     7.65330(10)
_cell_length_c     12.0141(2)
_cell_angle_alpha     101.094(2)
_cell_angle_beta     99.1290(10)
_cell_angle_gamma     102.390(2)
_cell_volume     624.568(16)
_cell_formula_units_Z     2
_cell_measurement_reflns_used     1918
_cell_measurement_theta_min     2.80
_cell_measurement_theta_max     24.97
_cell_measurement_temperature     293(2)
_exptl_crystal_description     block
_exptl_crystal_colour     white
_exptl_crystal_size_max     0.20
_exptl_crystal_size_mid     0.18
_exptl_crystal_size_min     0.17
_exptl_crystal_density_diffrn     1.533
_exptl_crystal_density_meas     ?
_exptl_crystal_density_method     'not measured'
_exptl_crystal_F_000     300
_exptl_absorpt_coefficient_mu     0.436
_exptl_absorpt_correction_type     multi-scan
_exptl_absorpt_process_details     '(<i>SADABS</i>; Bruker, 2008)'
_exptl_absorpt_correction_T_min     0.916
_exptl_absorpt_correction_T_max     0.929
_exptl_special_details
;
;
_diffrn_ambient_temperature     293(2)
_diffrn_radiation_type     MoK\a
_diffrn_radiation_wavelength     0.71073
_diffrn_radiation_source     'fine-focus sealed tube'
_diffrn_radiation_monochromator     graphite
_diffrn_measurement_device_type     'Bruker SMART APEXII CCD'
_diffrn_measurement_method     '\w and \f scans'
_diffrn_detector_area_resol_mean     ?
_diffrn_reflns_number     2746
_diffrn_reflns_av_R_equivalents     0.0077
_diffrn_reflns_av_sigmaI/netI     0.0136
_diffrn_reflns_theta_min     2.80
_diffrn_reflns_theta_max     24.97
_diffrn_reflns_theta_full     24.97
_diffrn_measured_fraction_theta_max     0.991
_diffrn_measured_fraction_theta_full     0.991
_diffrn_reflns_limit_h_min     -1
_diffrn_reflns_limit_h_max     8
_diffrn_reflns_limit_k_min     -9
_diffrn_reflns_limit_k_max     9
_diffrn_reflns_limit_l_min     -14
_diffrn_reflns_limit_l_max     14
_diffrn_standards_number     ?
_diffrn_standards_interval_count     ?
_diffrn_standards_interval_time     ?
_diffrn_standards_decay_%     ?
_refine_special_details
;
Refinement of <i>F</i>^2^ against ALL reflections. The weighted <i>R</i>-factor
<i>wR</i> and goodness of fit <i>S</i> are based on <i>F</i>^2^, conventional
<i>R</i>-factors <i>R</i> are based on <i>F</i>, with <i>F</i> set to zero for
negative <i>F</i>^2^. The threshold expression of <i>F</i>^2^ >
\s(<i>F</i>^2^) is used only for calculating <i>R</i>-factors(gt) <i>etc</i>.
and is not relevant to the choice of reflections for refinement.
<i>R</i>-factors based on <i>F</i>^2^ are statistically about twice as large
as those based on <i>F</i>, and <i>R</i>- factors based on ALL data will be
even larger.
;
_reflns_number_total     2180
_reflns_number_gt     1918
_reflns_threshold_expression     I>2\s(I)
_refine_ls_structure_factor_coef     Fsqd
_refine_ls_matrix_type     full
_refine_ls_R_factor_all     0.0323
_refine_ls_R_factor_gt     0.0259
_refine_ls_wR_factor_gt     0.0685
_refine_ls_wR_factor_ref     0.0731
_refine_ls_goodness_of_fit_ref     1.058
_refine_ls_restrained_S_all     1.058
_refine_ls_number_reflns     2180
_refine_ls_number_parameters     175
_refine_ls_number_restraints     0
_refine_ls_hydrogen_treatment     mixed
_refine_ls_weighting_scheme     calc
_refine_ls_weighting_details
         'calc w=1/[\s^2^(Fo^2^)+(0.0361P)^2^+0.2534P] where P=(Fo^2^+2Fc^2^)/3'
_atom_sites_solution_hydrogens     geom
_atom_sites_solution_primary     direct
_atom_sites_solution_secondary     difmap
_refine_ls_shift/su_max     0.000
_refine_ls_shift/su_mean     0.000
_refine_diff_density_max     0.236
_refine_diff_density_min     -0.206
_refine_ls_extinction_method     none
_refine_ls_extinction_coef     ?
loop_
    _atom_type_symbol
    _atom_type_description
    _atom_type_scat_dispersion_real
    _atom_type_scat_dispersion_imag
    _atom_type_scat_source
    'C' 'C' 0.0033 0.0016
                         'International Tables Vol C Tables 4.2.6.8 and 6.1.1.4'
    'H' 'H' 0.0000 0.0000
                         'International Tables Vol C Tables 4.2.6.8 and 6.1.1.4'
    'O' 'O' 0.0106 0.0060
                         'International Tables Vol C Tables 4.2.6.8 and 6.1.1.4'
    'S' 'S' 0.1246 0.1234
                         'International Tables Vol C Tables 4.2.6.8 and 6.1.1.4'
_computing_data_collection     '<i>APEX2</i> (Bruker, 2008)'
_computing_cell_refinement     '<i>SAINT</i> (Bruker, 2008)'
_computing_data_reduction     '<i>SAINT</i> (Bruker, 2008)'
_computing_structure_solution     '<i>SHELXS97</i> (Sheldrick, 2008)'
_computing_structure_refinement     '<i>SHELXL97</i> (Sheldrick, 2008)'
_computing_molecular_graphics     '<i>ORTEP-3</i> for Windows (Farrugia, 2012)'
_computing_publication_material
              '<i>SHELXL97</i> (Sheldrick, 2008) and <i>PLATON</i> (Spek, 2009)'
loop_
    _atom_site_type_symbol
    _atom_site_label
    _atom_site_fract_x
    _atom_site_fract_y
    _atom_site_fract_z
    _atom_site_U_iso_or_equiv
    _atom_site_adp_type
    _atom_site_calc_flag
    _atom_site_refinement_flags
    _atom_site_occupancy
    _atom_site_symmetry_multiplicity
    _atom_site_disorder_assembly
    _atom_site_disorder_group
    S S1 1.00303(6) 0.36671(6) 0.31104(4) 0.03515(13) Uani d . 1 1 . .
    S S2 0.67356(6) 0.52625(6) 0.35266(4) 0.03286(13) Uani d . 1 1 . .
    O O1 0.9831(2) 0.7027(2) 0.09620(11) 0.0426(3) Uani d . 1 1 . .
    H H1 1.038(4) 0.747(3) 0.057(2) 0.056(7) Uiso d . 1 1 . .
    O O2 0.3103(2) 0.5269(2) 0.07080(14) 0.0557(4) Uani d . 1 1 . .
    H H2A 0.241(4) 0.450(3) 0.016(2) 0.059(7) Uiso d . 1 1 . .
    O O3 0.4267(2) 0.29754(18) 0.11941(11) 0.0462(3) Uani d . 1 1 . .
    O O4 0.8498(3) 0.1453(2) 0.06126(12) 0.0639(5) Uani d . 1 1 . .
    O O5 0.6463(2) -0.08304(19) 0.10180(13) 0.0520(4) Uani d . 1 1 . .
    H H5A 0.628(4) -0.128(3) 0.035(2) 0.066(8) Uiso d . 1 1 . .
    C C1 1.0698(2) 0.7921(2) 0.20917(14) 0.0303(4) Uani d . 1 1 . .
    C C2 1.2097(3) 0.9569(2) 0.23501(17) 0.0395(4) Uani d . 1 1 . .
    H H2 1.2477 1.0076 0.1753 0.047 Uiso calc R 1 1 . .
    C C3 1.2930(3) 1.0461(3) 0.34859(18) 0.0443(5) Uani d . 1 1 . .
    H H3 1.3869 1.1569 0.3655 0.053 Uiso calc R 1 1 . .
    C C4 1.2370(3) 0.9711(3) 0.43746(17) 0.0476(5) Uani d . 1 1 . .
    H H4 1.2925 1.0313 0.5143 0.057 Uiso calc R 1 1 . .
    C C5 1.0979(3) 0.8059(3) 0.41159(16) 0.0411(4) Uani d . 1 1 . .
    H H5 1.0612 0.7557 0.4717 0.049 Uiso calc R 1 1 . .
    C C6 1.0119(2) 0.7133(2) 0.29760(14) 0.0281(3) Uani d . 1 1 . .
    C C7 0.8675(2) 0.5283(2) 0.27182(14) 0.0278(3) Uani d . 1 1 . .
    H H7 0.8109 0.4901 0.1885 0.033 Uiso calc R 1 1 . .
    C C8 0.5047(2) 0.5942(2) 0.25420(16) 0.0373(4) Uani d . 1 1 . .
    H H8A 0.4038 0.6229 0.2932 0.045 Uiso calc R 1 1 . .
    H H8B 0.5710 0.7063 0.2362 0.045 Uiso calc R 1 1 . .
    C C9 0.4115(2) 0.4540(2) 0.14220(16) 0.0354(4) Uani d . 1 1 . .
    C C10 0.8202(3) 0.1531(2) 0.25863(14) 0.0335(4) Uani d . 1 1 . .
    H H10A 0.8600 0.0627 0.2971 0.040 Uiso calc R 1 1 . .
    H H10B 0.7017 0.1714 0.2811 0.040 Uiso calc R 1 1 . .
    C C11 0.7775(3) 0.0751(2) 0.12984(15) 0.0357(4) Uani d . 1 1 . .
loop_
    _atom_site_aniso_label
    _atom_site_aniso_U_11
    _atom_site_aniso_U_22
    _atom_site_aniso_U_33
    _atom_site_aniso_U_12
    _atom_site_aniso_U_13
    _atom_site_aniso_U_23
    S1 0.0314(2) 0.0288(2) 0.0430(3) 0.00619(17) 0.00384(18) 0.00810(18)
    S2 0.0303(2) 0.0346(2) 0.0324(2) 0.00405(17) 0.00923(17) 0.00719(17)
    O1 0.0395(7) 0.0544(8) 0.0304(7) 0.0001(6) 0.0077(6) 0.0144(6)
    O2 0.0534(9) 0.0514(9) 0.0531(9) 0.0128(7) -0.0113(7) 0.0093(7)
    O3 0.0524(8) 0.0349(7) 0.0429(7) 0.0075(6) 0.0017(6) 0.0002(6)
    O4 0.0885(12) 0.0598(9) 0.0378(8) -0.0036(8) 0.0236(8) 0.0149(7)
    O5 0.0655(10) 0.0373(8) 0.0396(8) -0.0047(7) 0.0083(7) -0.0009(6)
    C1 0.0290(8) 0.0311(8) 0.0333(9) 0.0102(7) 0.0081(7) 0.0091(7)
    C2 0.0379(10) 0.0351(9) 0.0494(11) 0.0060(8) 0.0153(8) 0.0174(8)
    C3 0.0370(10) 0.0299(9) 0.0593(12) -0.0030(8) 0.0113(9) 0.0062(8)
    C4 0.0450(11) 0.0421(11) 0.0408(10) -0.0055(9) 0.0040(9) -0.0027(8)
    C5 0.0449(10) 0.0406(10) 0.0315(9) -0.0016(8) 0.0081(8) 0.0070(8)
    C6 0.0253(8) 0.0258(8) 0.0324(8) 0.0047(6) 0.0067(6) 0.0065(6)
    C7 0.0283(8) 0.0261(8) 0.0276(8) 0.0039(7) 0.0059(6) 0.0063(6)
    C8 0.0313(9) 0.0318(9) 0.0459(10) 0.0087(7) 0.0050(8) 0.0038(8)
    C9 0.0272(8) 0.0358(10) 0.0405(9) 0.0028(7) 0.0070(7) 0.0086(8)
    C10 0.0400(10) 0.0255(8) 0.0346(9) 0.0043(7) 0.0115(7) 0.0079(7)
    C11 0.0422(10) 0.0296(9) 0.0369(9) 0.0107(8) 0.0103(8) 0.0085(7)
_geom_special_details
;
All e.s.d.'s (except the e.s.d. in the dihedral angle between two l.s. planes)
are estimated using the full covariance matrix. The cell e.s.d.'s are taken
into account individually in the estimation of e.s.d.'s in distances, angles
and torsion angles; correlations between e.s.d.'s in cell parameters are only
used when they are defined by crystal symmetry. An approximate (isotropic)
treatment of cell e.s.d.'s is used for estimating e.s.d.'s involving l.s.
planes.
;
loop_
    _geom_bond_atom_site_label_1
    _geom_bond_atom_site_label_2
    _geom_bond_site_symmetry_2
    _geom_bond_distance
    _geom_bond_publ_flag
    S1 C10 . 1.7984(17) ?
    S1 C7 . 1.8207(16) ?
    S2 C8 . 1.7940(18) ?
    S2 C7 . 1.8296(16) ?
    O1 C1 . 1.376(2) ?
    O1 H1 . 0.75(2) ?
    O2 C9 . 1.321(2) ?
    O2 H2A . 0.81(3) ?
    O3 C9 . 1.209(2) ?
    O4 C11 . 1.195(2) ?
    O5 C11 . 1.315(2) ?
    O5 H5A . 0.79(3) ?
    C1 C2 . 1.384(2) ?
    C1 C6 . 1.396(2) ?
    C2 C3 . 1.377(3) ?
    C2 H2 . 0.9300 ?
    C3 C4 . 1.382(3) ?
    C3 H3 . 0.9300 ?
    C4 C5 . 1.383(3) ?
    C4 H4 . 0.9300 ?
    C5 C6 . 1.390(2) ?
    C5 H5 . 0.9300 ?
    C6 C7 . 1.513(2) ?
    C7 H7 . 0.9800 ?
    C8 C9 . 1.504(2) ?
    C8 H8A . 0.9700 ?
    C8 H8B . 0.9700 ?
    C10 C11 . 1.503(2) ?
    C10 H10A . 0.9700 ?
    C10 H10B . 0.9700 ?
loop_
    _geom_angle_atom_site_label_1
    _geom_angle_atom_site_label_2
    _geom_angle_atom_site_label_3
    _geom_angle_site_symmetry_1
    _geom_angle_site_symmetry_3
    _geom_angle
    _geom_angle_publ_flag
    C10 S1 C7 . . 100.79(8) ?
    C8 S2 C7 . . 99.46(8) ?
    C1 O1 H1 . . 108.6(19) ?
    C9 O2 H2A . . 112.0(18) ?
    C11 O5 H5A . . 110.7(19) ?
    O1 C1 C2 . . 121.08(15) ?
    O1 C1 C6 . . 118.31(15) ?
    C2 C1 C6 . . 120.61(16) ?
    C3 C2 C1 . . 120.38(17) ?
    C3 C2 H2 . . 119.8 ?
    C1 C2 H2 . . 119.8 ?
    C2 C3 C4 . . 119.95(17) ?
    C2 C3 H3 . . 120.0 ?
    C4 C3 H3 . . 120.0 ?
    C3 C4 C5 . . 119.65(18) ?
    C3 C4 H4 . . 120.2 ?
    C5 C4 H4 . . 120.2 ?
    C4 C5 C6 . . 121.41(17) ?
    C4 C5 H5 . . 119.3 ?
    C6 C5 H5 . . 119.3 ?
    C5 C6 C1 . . 117.99(15) ?
    C5 C6 C7 . . 120.20(15) ?
    C1 C6 C7 . . 121.74(14) ?
    C6 C7 S1 . . 106.43(11) ?
    C6 C7 S2 . . 113.81(11) ?
    S1 C7 S2 . . 109.04(8) ?
    C6 C7 H7 . . 109.2 ?
    S1 C7 H7 . . 109.2 ?
    S2 C7 H7 . . 109.2 ?
    C9 C8 S2 . . 115.36(12) ?
    C9 C8 H8A . . 108.4 ?
    S2 C8 H8A . . 108.4 ?
    C9 C8 H8B . . 108.4 ?
    S2 C8 H8B . . 108.4 ?
    H8A C8 H8B . . 107.5 ?
    O3 C9 O2 . . 124.33(17) ?
    O3 C9 C8 . . 125.59(17) ?
    O2 C9 C8 . . 110.08(16) ?
    C11 C10 S1 . . 115.58(12) ?
    C11 C10 H10A . . 108.4 ?
    S1 C10 H10A . . 108.4 ?
    C11 C10 H10B . . 108.4 ?
    S1 C10 H10B . . 108.4 ?
    H10A C10 H10B . . 107.4 ?
    O4 C11 O5 . . 123.98(18) ?
    O4 C11 C10 . . 125.68(17) ?
    O5 C11 C10 . . 110.34(15) ?
loop_
    _geom_torsion_atom_site_label_1
    _geom_torsion_atom_site_label_2
    _geom_torsion_atom_site_label_3
    _geom_torsion_atom_site_label_4
    _geom_torsion_site_symmetry_1
    _geom_torsion_site_symmetry_2
    _geom_torsion_site_symmetry_3
    _geom_torsion_site_symmetry_4
    _geom_torsion
    _geom_torsion_publ_flag
    O1 C1 C2 C3 . . . . 178.98(17) ?
    C6 C1 C2 C3 . . . . -0.4(3) ?
    C1 C2 C3 C4 . . . . 0.0(3) ?
    C2 C3 C4 C5 . . . . 0.3(3) ?
    C3 C4 C5 C6 . . . . -0.3(3) ?
    C4 C5 C6 C1 . . . . -0.1(3) ?
    C4 C5 C6 C7 . . . . 176.96(17) ?
    O1 C1 C6 C5 . . . . -178.99(16) ?
    C2 C1 C6 C5 . . . . 0.4(2) ?
    O1 C1 C6 C7 . . . . 4.0(2) ?
    C2 C1 C6 C7 . . . . -176.55(15) ?
    C5 C6 C7 S1 . . . . -68.78(18) ?
    C1 C6 C7 S1 . . . . 108.13(15) ?
    C5 C6 C7 S2 . . . . 51.35(19) ?
    C1 C6 C7 S2 . . . . -131.74(14) ?
    C10 S1 C7 C6 . . . . -172.98(11) ?
    C10 S1 C7 S2 . . . . 63.85(9) ?
    C8 S2 C7 C6 . . . . 88.30(13) ?
    C8 S2 C7 S1 . . . . -153.06(9) ?
    C7 S2 C8 C9 . . . . 69.48(14) ?
    S2 C8 C9 O3 . . . . 7.7(2) ?
    S2 C8 C9 O2 . . . . -171.86(13) ?
    C7 S1 C10 C11 . . . . 77.55(14) ?
    S1 C10 C11 O4 . . . . -2.3(3) ?
    S1 C10 C11 O5 . . . . 178.19(13) ?
loop_
    _geom_hbond_atom_site_label_D
    _geom_hbond_atom_site_label_H
    _geom_hbond_atom_site_label_A
    _geom_hbond_site_symmetry_A
    _geom_hbond_distance_DH
    _geom_hbond_distance_HA
    _geom_hbond_distance_DA
    _geom_hbond_angle_DHA
    _geom_hbond_publ_flag
    C7 H7 O1 1 0.98 2.39 2.846(2) 107.9 ?
    C2 H2 O3 1_665 0.93 2.58 3.395(2) 146.1 y
    O1 H1 O4 2_765 0.75(2) 1.97(2) 2.7143(19) 173(3) y
    C8 H8B O5 1_565 0.97 2.53 3.429(2) 153.8 y
    O2 H2A O1 2_665 0.81(3) 1.92(3) 2.706(2) 163(2) y
    O5 H5A O3 2_655 0.79(3) 1.97(3) 2.7459(19) 165(3) y
_iucr_refine_instructions_details
;
TITL satga in P -1
CELL  0.71073   7.2465   7.6533  12.0141  101.094   99.129  102.390
ZERR     2.00   0.0001   0.0001   0.0002    0.002    0.001    0.002
LATT   1
SFAC  C    H    O    S
UNIT  22   24   10   4
MERG   2
OMIT    -5   0   1
OMIT    -5  -1   5
OMIT    -5   0   2
OMIT    -5   0   5
OMIT    -5  -2   3
OMIT     5   0   0
OMIT    -5   0   4
EQIV $1 x+1, +y+1, +z
HTAB C2, O3_$1
EQIV $2   -x+2, -y+1, -z
HTAB O1, O4_$2
EQIV $3   x, +y+1, +z
HTAB C8, O5_$3
EQIV $4  -x+1, -y+1, -z
HTAB  O2 O1_$4
EQIV $5 -x+1, -y, -z
HTAB O5, O3_$5
FMAP   2
PLAN   25
ACTA
BOND   $H
CONF
L.S.  10
WGHT     0.0361      0.2534
FVAR       1.99900
AFIX 0
S1    4    1.003031    0.366707    0.311041    11.00000    0.03141    0.02878 =
         0.04296    0.00809    0.00384    0.00619
S2    4    0.673551    0.526244    0.352658    11.00000    0.03023    0.03448 =
         0.03235    0.00715    0.00919    0.00400
O1    3    0.983083    0.702721    0.096173    11.00000    0.03950    0.05431 =
         0.03031    0.01440    0.00766    0.00019
H1    2    1.038000    0.747451    0.056628    11.00000    0.05468
O2    3    0.310367    0.526898    0.070781    11.00000    0.05315    0.05134 =
         0.05296    0.00937   -0.01146    0.01261
H2A   2    0.240418    0.450167    0.016413    11.00000    0.05803
O3    3    0.426748    0.297519    0.119415    11.00000    0.05236    0.03495 =
         0.04277    0.00013    0.00171    0.00741
O4    3    0.849788    0.145346    0.061252    11.00000    0.08887    0.05982 =
         0.03779    0.01500    0.02370   -0.00359
O5    3    0.646319   -0.083030    0.101806    11.00000    0.06552    0.03731 =
         0.03955   -0.00098    0.00840   -0.00476
H5A   2    0.628456   -0.127280    0.035068    11.00000    0.06566
C1    1    1.069823    0.792122    0.209142    11.00000    0.02900    0.03112 =
         0.03332    0.00927    0.00819    0.01013
C2    1    1.209793    0.956903    0.234976    11.00000    0.03794    0.03500 =
         0.04955    0.01735    0.01516    0.00600
AFIX  43
H2    2    1.247823    1.007641    0.175289    11.00000   -1.20000
AFIX   0
C3    1    1.293058    1.046136    0.348627    11.00000    0.03703    0.03001 =
         0.05897    0.00628    0.01123   -0.00292
AFIX  43
H3    2    1.386972    1.156857    0.365521    11.00000   -1.20000
AFIX   0
C4    1    1.236977    0.971060    0.437510    11.00000    0.04505    0.04204 =
         0.04073   -0.00273    0.00393   -0.00545
AFIX  43
H4    2    1.292461    1.031260    0.514334    11.00000   -1.20000
AFIX   0
C5    1    1.097866    0.805878    0.411608    11.00000    0.04493    0.04052 =
         0.03148    0.00699    0.00816   -0.00157
AFIX  43
H5    2    1.061075    0.755686    0.471760    11.00000   -1.20000
AFIX   0
C6    1    1.011859    0.713266    0.297598    11.00000    0.02546    0.02590 =
         0.03231    0.00651    0.00667    0.00465
C7    1    0.867483    0.528250    0.271828    11.00000    0.02830    0.02590 =
         0.02767    0.00623    0.00589    0.00375
AFIX  13
H7    2    0.810869    0.490068    0.188556    11.00000   -1.20000
AFIX   0
C8    1    0.504742    0.594273    0.254217    11.00000    0.03130    0.03159 =
         0.04593    0.00363    0.00489    0.00857
AFIX  23
H8A   2    0.403862    0.622992    0.293266    11.00000   -1.20000
H8B   2    0.571158    0.706273    0.236178    11.00000   -1.20000
AFIX   0
C9    1    0.411450    0.454088    0.142191    11.00000    0.02718    0.03571 =
         0.04026    0.00848    0.00694    0.00272
C10   1    0.820202    0.153069    0.258677    11.00000    0.04012    0.02542 =
         0.03433    0.00779    0.01140    0.00415
AFIX  23
H10A  2    0.859951    0.062718    0.297143    11.00000   -1.20000
H10B  2    0.701651    0.171413    0.281096    11.00000   -1.20000
AFIX   0
C11   1    0.777408    0.075016    0.129805    11.00000    0.04232    0.02964 =
         0.03682    0.00843    0.01041    0.01061
HKLF 4
REM  satga in P -1
REM R1 =  0.0259 for   1918 Fo > 4sig(Fo)  and  0.0324 for all   2180 data
REM    175 parameters refined using      0 restraints
END
;
