# Supplementary material for: 4-(2-Hy­droxy­phen­yl)-3,5-di­thia­hepta­ne­dioic acid
Source: Acta Crystallogr Sect E Struct Rep Online. 2013 May 15;69(Pt 6):o893. doi: 10.1107/S1600536813012737 (PMC3685050; doi:10.1107/S1600536813012737)
Supplement: Supplementary file 2 [file e-69-0o893-Isup2.hkl]

# 
# h,k,l, Fc-squared, Fo-squared, sigma(Fo-squared) and status flag 
# 
data_I
_shelx_title ' satga in P -1' 
_shelx_refln_list_code          4 
_shelx_F_calc_maximum       99.95 
_exptl_crystal_F_000       300.00 
_reflns_d_resolution_high  0.8417 
 
loop_ 
 _symmetry_equiv_pos_as_xyz 
 'x, y, z' 
 '-x, -y, -z' 
 
_cell_length_a     7.2465 
_cell_length_b     7.6533 
_cell_length_c    12.0141 
_cell_angle_alpha 101.094 
_cell_angle_beta   99.129 
_cell_angle_gamma 102.390 
 
_shelx_F_squared_multiplier     1.000 
 
loop_ 
 _refln_index_h 
 _refln_index_k 
 _refln_index_l 
 _refln_F_squared_calc 
 _refln_F_squared_meas 
 _refln_F_squared_sigma 
 _refln_observed_status 
   1   0   0     1173.85     1252.79      4.33 o 
   2   0   0       17.10       20.03      0.62 o 
   3   0   0     1735.88     1775.96      7.33 o 
   4   0   0      181.44      188.65      2.99 o 
   6   0   0      454.13      432.13      5.78 o 
   7   0   0       61.75       57.29      1.66 o 
   8   0   0        3.69        2.31      1.91 o 
  -8   1   0        1.15        0.81      1.69 o 
  -7   1   0       77.91       77.34      2.29 o 
  -6   1   0      447.19      444.15      5.78 o 
  -5   1   0       35.40       35.58      1.13 o 
  -4   1   0       17.83       18.04      0.72 o 
  -3   1   0      952.07     1057.05      5.61 o 
  -2   1   0     9344.87     9763.21     13.58 o 
  -1   1   0        2.31        7.02      0.26 o 
   0   1   0      697.88      683.55      6.63 o 
   1   1   0      697.80      691.53      2.30 o 
   2   1   0       12.42       15.72      0.57 o 
   3   1   0     1575.95     1577.59      7.38 o 
   4   1   0        3.35        0.34      1.14 o 
   6   1   0      254.13      254.96      4.60 o 
   7   1   0      122.63      124.36      3.34 o 
  -8   2   0        9.52       11.26      1.18 o 
  -7   2   0       44.01       42.18      1.47 o 
  -6   2   0       33.11       29.18      1.24 o 
  -5   2   0      396.15      392.68      4.78 o 
  -4   2   0       23.38       29.28      0.90 o 
  -3   2   0        0.38       -0.09      0.89 o 
  -2   2   0     9990.20    10346.50     15.40 o 
  -1   2   0     6655.81     6600.10     46.96 o 
   0   2   0     1404.18     1321.59      8.66 o 
   1   2   0      140.15      131.56      1.36 o 
   2   2   0      953.63      993.37      5.60 o 
   3   2   0      223.33      216.00      3.14 o 
   4   2   0      226.25      224.81      3.65 o 
   5   2   0       94.84       87.42      2.39 o 
   6   2   0       65.36       65.65      1.81 o 
   7   2   0        1.55        0.88      1.73 o 
  -8   3   0      146.10      136.23      3.65 o 
  -7   3   0      125.18      110.55      3.00 o 
  -6   3   0       14.66       12.37      1.07 o 
  -5   3   0      393.30      392.44      4.94 o 
  -4   3   0     3305.11     3359.96     12.54 o 
  -3   3   0      612.92      663.17      5.03 o 
  -2   3   0      462.56      513.15      4.01 o 
  -1   3   0      406.30      390.30      2.38 o 
   0   3   0       79.91       72.08      1.47 o 
   1   3   0       69.56       66.83      2.50 o 
   2   3   0     1657.83     1568.95      8.07 o 
   3   3   0        3.76        5.94      0.70 o 
   4   3   0      187.38      180.48      3.60 o 
   5   3   0      681.89      655.08      7.31 o 
   6   3   0        7.12        4.93      1.09 o 
   7   3   0       13.55       13.06      1.34 o 
  -8   4   0       35.63       35.59      1.62 o 
  -7   4   0       15.60       15.83      1.22 o 
  -6   4   0       75.13       68.21      1.97 o 
  -5   4   0      157.47      159.61      3.52 o 
  -4   4   0       26.76       26.97      1.11 o 
  -3   4   0      496.03      537.63      5.03 o 
  -2   4   0      429.38      433.07      4.21 o 
  -1   4   0      161.61      159.00      1.89 o 
   0   4   0       80.12       85.49      1.45 o 
   1   4   0      221.09      213.18      2.27 o 
   2   4   0      377.13      351.53      4.43 o 
   3   4   0       17.92       13.84      1.03 o 
   4   4   0      158.40      156.20      3.81 o 
   5   4   0      175.57      177.28      4.37 o 
   6   4   0        7.56       10.00      1.18 o 
  -8   5   0       24.60       23.87      1.49 o 
  -7   5   0        0.10        1.17      1.76 o 
  -6   5   0      136.00      120.03      3.52 o 
  -5   5   0      161.37      160.91      3.74 o 
  -4   5   0      141.40      138.22      3.23 o 
  -3   5   0       27.09       32.12      1.18 o 
  -2   5   0        5.82        8.62      0.83 o 
  -1   5   0      601.54      601.32      3.98 o 
   0   5   0      211.46      206.13      2.53 o 
   1   5   0        1.27        1.32      0.67 o 
   2   5   0      213.80      221.41      4.06 o 
   3   5   0      236.85      201.34      4.25 o 
   4   5   0        9.10       13.24      1.12 o 
   5   5   0       72.69       74.62      2.16 o 
  -7   6   0       32.97       28.17      1.61 o 
  -6   6   0       19.15       18.61      1.46 o 
  -5   6   0        0.34       -0.49      1.63 o 
  -4   6   0        8.70        7.50      1.12 o 
  -3   6   0        7.20        5.02      1.10 o 
  -2   6   0        1.74        0.52      1.64 o 
  -1   6   0       21.98       25.58      1.10 o 
   0   6   0       97.22       96.19      2.03 o 
   1   6   0      326.27      298.28      3.42 o 
   2   6   0       29.55       38.99      1.36 o 
   3   6   0       80.17       77.99      2.44 o 
   4   6   0        0.96        2.87      1.59 o 
  -6   7   0       58.05       62.23      1.95 o 
  -5   7   0       11.65       13.78      1.28 o 
  -4   7   0        0.62        2.65      1.60 o 
  -3   7   0       86.35       90.74      2.69 o 
  -2   7   0       53.56       53.01      1.61 o 
  -1   7   0       11.12       11.66      1.93 o 
   0   7   0       80.31       76.21      1.68 o 
   1   7   0       86.61       90.55      1.96 o 
   2   7   0       60.12       55.87      1.71 o 
   3   7   0      138.34      141.39      3.71 o 
  -5   8   0       90.78       91.37      2.86 o 
  -4   8   0       16.61       16.39      1.44 o 
  -3   8   0       51.19       51.73      1.77 o 
  -2   8   0       36.58       37.80      1.62 o 
  -1   8   0        5.40        8.07      0.83 o 
   0   8   0        0.07       -0.47      1.23 o 
   1   8   0      164.48      180.66      3.31 o 
   2  -9   1      188.97      197.80      5.12 o 
  -2  -8   1       57.66       53.34      1.89 o 
  -1  -8   1       98.51      104.14      2.27 o 
   0  -8   1        1.44        0.50      1.22 o 
   1  -8   1       10.90       10.74      0.87 o 
   2  -8   1      211.63      213.53      4.85 o 
   3  -8   1        2.14        3.01      1.22 o 
   4  -8   1       98.90       96.15      2.75 o 
   5  -8   1      163.95      173.51      4.67 o 
  -3  -7   1       33.90       33.53      1.54 o 
  -2  -7   1       21.55       17.92      1.29 o 
  -1  -7   1        1.14        1.37      1.18 o 
   0  -7   1        8.35        9.27      0.77 o 
   1  -7   1      128.76      120.80      2.42 o 
   2  -7   1      449.33      436.54      6.09 o 
   3  -7   1        2.31        2.34      1.01 o 
   4  -7   1       33.55       30.44      1.40 o 
   5  -7   1       71.23       77.53      2.32 o 
   6  -7   1        0.17        0.53      1.81 o 
  -4  -6   1        5.59        5.00      1.08 o 
  -3  -6   1      322.51      326.72      5.49 o 
  -2  -6   1       28.10       28.38      1.29 o 
  -1  -6   1       11.57       10.52      0.74 o 
   0  -6   1       33.82       33.55      1.87 o 
   1  -6   1      509.12      468.66      3.92 o 
   2  -6   1       95.81       97.20      2.62 o 
   3  -6   1      210.19      206.48      3.99 o 
   4  -6   1      302.17      295.53      4.91 o 
   5  -6   1      106.60      101.24      2.92 o 
   6  -6   1      101.09       91.17      2.71 o 
   7  -6   1      266.88      251.67      5.57 o 
  -5  -5   1      188.23      196.61      4.77 o 
  -4  -5   1       57.04       50.87      1.51 o 
  -3  -5   1      184.64      206.15      4.22 o 
  -2  -5   1      106.63       93.31      2.43 o 
  -1  -5   1        0.14       -0.44      0.92 o 
   0  -5   1     2056.90     2082.41      7.29 o 
   1  -5   1     1283.26     1254.58      5.90 o 
   2  -5   1       33.23       37.88      1.16 o 
   3  -5   1       69.37       61.57      1.81 o 
   4  -5   1      765.93      774.42      7.10 o 
   5  -5   1       19.30       21.60      1.24 o 
   6  -5   1      141.89      141.47      3.85 o 
   7  -5   1      118.56      129.09      3.46 o 
  -6  -4   1        4.94       10.66      1.15 o 
  -5  -4   1        4.17        5.43      1.06 o 
  -4  -4   1       47.86       44.63      1.39 o 
  -3  -4   1        6.98        5.71      0.92 o 
  -2  -4   1      747.71      741.76      6.30 o 
  -1  -4   1       38.37       30.64      0.67 o 
   0  -4   1       44.86       41.67      0.86 o 
   1  -4   1       25.76       16.53      0.51 o 
   2  -4   1        2.07       -0.71      1.10 o 
   3  -4   1      167.80      184.23      3.13 o 
   4  -4   1      416.68      425.13      4.95 o 
   5  -4   1      339.76      331.55      4.83 o 
   6  -4   1        7.20        3.39      1.70 o 
   7  -4   1      122.24      125.59      3.26 o 
   8  -4   1        0.55        0.00      1.77 o 
  -7  -3   1      178.68      168.00      4.78 o 
  -6  -3   1       18.01       17.15      1.25 o 
  -5  -3   1        0.17       -0.53      1.49 o 
  -4  -3   1       71.66       69.53      2.10 o 
  -3  -3   1       25.00       19.32      0.84 o 
  -2  -3   1      540.12      628.92      5.07 o 
  -1  -3   1     4198.37     4275.02     27.92 o 
   0  -3   1        2.19        2.31      0.36 o 
   1  -3   1       98.43      108.63      1.36 o 
   2  -3   1      567.25      559.54      4.23 o 
   3  -3   1      589.72      620.57      4.98 o 
   4  -3   1       12.33       13.71      0.85 o 
   5  -3   1      317.39      322.33      4.58 o 
   6  -3   1       14.59       17.42      1.12 o 
   7  -3   1       48.40       44.16      1.57 o 
   8  -3   1        1.33       -0.09      1.98 o 
  -7  -2   1       95.84       96.62      3.01 o 
  -6  -2   1        1.20        1.44      1.44 o 
  -4  -2   1      918.33      953.64      7.12 o 
  -3  -2   1     1258.75     1363.56      7.53 o 
  -2  -2   1       99.30       98.98      1.91 o 
  -1  -2   1      621.96      566.10      8.97 o 
   0  -2   1      122.32      144.53      1.30 o 
   1  -2   1       72.88       75.19      1.41 o 
   2  -2   1     1507.13     1620.90      6.29 o 
   3  -2   1      118.96      129.26      2.24 o 
   4  -2   1      220.01      248.66      3.44 o 
   5  -2   1      685.82      687.45      6.30 o 
   6  -2   1       27.73       26.79      1.27 o 
   7  -2   1        0.60       -1.58      1.58 o 
   8  -2   1       68.47       65.57      2.10 o 
  -8  -1   1       16.07       13.66      1.22 o 
  -7  -1   1      118.92      118.37      3.16 o 
  -6  -1   1       39.38       40.06      1.37 o 
  -5  -1   1        6.93       -0.26      0.26 o 
  -4  -1   1      108.20       95.26      2.32 o 
  -3  -1   1      441.79      496.16      4.16 o 
  -2  -1   1       71.29       76.90      1.57 o 
  -1  -1   1      458.82      473.74      5.62 o 
   0  -1   1        5.88       12.50      0.26 o 
   1  -1   1      270.47      306.76      1.44 o 
   2  -1   1      401.76      445.46      3.10 o 
   3  -1   1      541.92      567.05      4.24 o 
   4  -1   1      295.81      333.24      3.88 o 
   5  -1   1      599.78      609.49      5.94 o 
   6  -1   1      403.92      405.10      5.57 o 
   7  -1   1        0.44        1.14      1.50 o 
   8  -1   1       54.26       60.61      1.84 o 
  -8   0   1       12.14       11.86      1.17 o 
  -7   0   1       53.75       54.06      1.81 o 
  -6   0   1        5.12        5.31      0.99 o 
  -4   0   1      123.29      125.64      2.45 o 
  -3   0   1        0.06        0.42      0.85 o 
  -2   0   1        2.39        1.61      0.46 o 
  -1   0   1      927.91      923.58      2.13 o 
   1   0   1        4.87        5.98      0.25 o 
   2   0   1       51.52       54.76      1.31 o 
   3   0   1      278.03      301.55      3.18 o 
   4   0   1       11.19       15.03      0.70 o 
   5   0   1      159.12      156.62      3.28 o 
   6   0   1       87.45       82.21      2.52 o 
   7   0   1       39.51       37.66      1.41 o 
   8   0   1       32.52       28.50      1.52 o 
  -8   1   1       32.24       30.08      1.47 o 
  -7   1   1       56.42       58.57      1.80 o 
  -6   1   1       20.44       16.87      1.13 o 
  -5   1   1      147.98      149.63      3.02 o 
  -4   1   1       11.25       15.67      0.69 o 
  -3   1   1      265.21      284.08      2.97 o 
  -2   1   1       40.57       38.41      1.04 o 
  -1   1   1     1068.49     1168.04      6.50 o 
   0   1   1       71.21       73.80      0.77 o 
   1   1   1       38.80       35.29      0.66 o 
   2   1   1      199.00      220.37      2.47 o 
   3   1   1       29.40       28.64      0.82 o 
   4   1   1      428.50      433.71      4.69 o 
   6   1   1      134.69      134.54      3.60 o 
   7   1   1      146.10      153.30      4.18 o 
  -8   2   1       60.56       62.91      1.91 o 
  -7   2   1        3.16        3.14      1.00 o 
  -6   2   1       18.39       19.49      1.12 o 
  -5   2   1      310.92      317.74      4.31 o 
  -4   2   1        1.42        1.33      0.95 o 
  -3   2   1       20.74       24.30      0.72 o 
  -2   2   1      147.77      157.68      2.10 o 
  -1   2   1       26.28       28.87      0.61 o 
   0   2   1      206.18      211.71      4.02 o 
   1   2   1      569.89      581.29      3.60 o 
   2   2   1      783.95      815.33      5.25 o 
   3   2   1      736.96      788.72      5.95 o 
   4   2   1       10.41        8.97      0.86 o 
   5   2   1      126.37      129.46      3.36 o 
   6   2   1       54.22       55.27      1.67 o 
   7   2   1       45.24       46.00      1.73 o 
  -8   3   1       44.31       43.98      1.68 o 
  -7   3   1       59.84       55.78      1.65 o 
  -6   3   1        8.95        9.17      1.02 o 
  -5   3   1      755.79      756.88      6.70 o 
  -4   3   1      675.12      708.21      5.85 o 
  -3   3   1      238.12      250.83      3.22 o 
  -2   3   1      254.31      257.26      2.93 o 
  -1   3   1      697.07      733.97      7.16 o 
   0   3   1      129.54      149.65      1.59 o 
   1   3   1     2755.82     2850.90      7.03 o 
   2   3   1        7.75        6.45      0.64 o 
   3   3   1        1.21        1.32      0.77 o 
   4   3   1      136.83      143.56      3.39 o 
   5   3   1       48.10       52.46      1.62 o 
   6   3   1        1.85       -0.34      1.62 o 
  -8   4   1       19.23       19.79      1.38 o 
  -7   4   1       66.37       65.05      1.95 o 
  -6   4   1        1.23        2.20      1.45 o 
  -5   4   1      621.21      609.64      6.37 o 
  -4   4   1       44.86       44.92      1.29 o 
  -3   4   1       14.72       16.06      0.81 o 
  -2   4   1       95.73       90.09      2.24 o 
  -1   4   1      635.39      663.87      3.72 o 
   0   4   1      278.90      284.33      2.52 o 
   1   4   1       20.27       25.61      0.61 o 
   2   4   1      286.78      289.58      4.12 o 
   3   4   1        2.59        0.73      1.38 o 
   4   4   1       98.53       97.32      2.64 o 
   5   4   1      185.69      179.28      4.34 o 
   6   4   1       24.49       28.80      1.50 o 
  -8   5   1        0.69       -1.64      1.86 o 
  -7   5   1        1.58        1.83      1.76 o 
  -6   5   1      489.31      497.59      6.62 o 
  -5   5   1        1.09        0.50      1.63 o 
  -4   5   1        9.52       12.20      1.06 o 
  -3   5   1      240.63      235.48      3.85 o 
  -2   5   1       77.19       87.39      2.50 o 
  -1   5   1      441.65      446.87      5.02 o 
   0   5   1      126.73      120.97      1.99 o 
   1   5   1        6.84        5.48      1.26 o 
   2   5   1       43.18       43.02      1.36 o 
   3   5   1       10.98       10.24      1.04 o 
   4   5   1        1.00       -0.08      1.60 o 
   5   5   1        1.69       -0.45      1.90 o 
  -7   6   1       83.98       73.25      2.21 o 
  -6   6   1      334.88      335.62      5.80 o 
  -5   6   1       18.88       17.45      1.21 o 
  -4   6   1       17.83       17.92      1.16 o 
  -3   6   1      969.55      960.19      8.23 o 
  -2   6   1        8.98       10.99      1.10 o 
  -1   6   1       52.71       48.28      1.32 o 
   0   6   1      346.40      340.50      3.55 o 
   1   6   1      122.51      117.22      2.36 o 
   2   6   1        1.97       -0.28      1.49 o 
   3   6   1      312.18      314.37      5.65 o 
   4   6   1       70.18       65.16      2.06 o 
  -6   7   1       77.66       82.49      2.51 o 
  -5   7   1       21.22       23.51      1.39 o 
  -4   7   1       51.01       49.12      1.61 o 
  -3   7   1      168.40      179.18      4.14 o 
  -2   7   1        0.99        0.99      1.65 o 
  -1   7   1       58.62       59.06      1.20 o 
   0   7   1      190.28      196.31      4.91 o 
   1   7   1      137.61      137.03      4.05 o 
   2   7   1       14.42        9.96      1.24 o 
   3   7   1       28.18       28.27      1.58 o 
  -5   8   1       14.27       12.47      1.43 o 
  -4   8   1      107.45      115.06      3.33 o 
  -3   8   1       69.04       66.75      2.07 o 
  -2   8   1       16.48       17.69      1.43 o 
  -1   8   1       16.62       16.25      0.94 o 
   0   8   1       71.99       72.21      1.43 o 
   1   8   1        5.09        4.96      1.10 o 
   1  -9   2       67.79       72.26      1.59 o 
   2  -9   2       18.72       20.25      1.53 o 
  -2  -8   2        0.02        1.04      1.05 o 
  -1  -8   2        0.61        1.35      1.24 o 
   0  -8   2       32.92       35.80      1.39 o 
   1  -8   2        0.53        1.15      2.95 o 
   2  -8   2        4.29        2.89      2.08 o 
   3  -8   2       11.28       11.23      1.36 o 
   4  -8   2       19.67       20.76      1.51 o 
   5  -8   2        1.32       -1.01      2.04 o 
  -3  -7   2      124.12      141.18      4.14 o 
  -2  -7   2        0.27       -1.33      1.65 o 
  -1  -7   2       85.45       87.29      2.47 o 
   0  -7   2      308.23      296.27      3.62 o 
   1  -7   2        0.14        0.41      1.09 o 
   2  -7   2      112.99      109.41      2.90 o 
   3  -7   2      110.59      117.61      3.38 o 
   4  -7   2        2.77        1.77      1.80 o 
   5  -7   2       17.20       19.99      1.42 o 
   6  -7   2       48.96       54.92      1.93 o 
  -4  -6   2       24.69       26.67      1.37 o 
  -3  -6   2      312.93      294.43      5.27 o 
  -2  -6   2      141.16      125.49      3.43 o 
  -1  -6   2        2.14        2.05      1.13 o 
   0  -6   2      502.90      477.72      4.01 o 
   1  -6   2       40.80       41.06      1.24 o 
   2  -6   2       30.14       35.24      1.38 o 
   3  -6   2      124.01      129.41      3.41 o 
   4  -6   2        1.81        2.39      1.81 o 
   5  -6   2       57.53       61.45      1.84 o 
   6  -6   2      106.58      102.37      3.12 o 
   7  -6   2      120.76      112.98      3.20 o 
  -5  -5   2       23.55       18.41      1.35 o 
  -4  -5   2        3.61        7.31      0.99 o 
  -3  -5   2       21.10       15.86      1.13 o 
  -2  -5   2        3.37        3.29      0.89 o 
  -1  -5   2        0.08        1.07      0.84 o 
   0  -5   2       39.43       38.86      0.83 o 
   1  -5   2       26.12       27.73      0.77 o 
   2  -5   2       52.87       55.09      1.62 o 
   3  -5   2      122.60      129.44      3.10 o 
   4  -5   2        0.03        2.83      1.61 o 
   5  -5   2       59.48       65.92      2.11 o 
   6  -5   2        2.10        2.30      1.68 o 
   7  -5   2       33.37       32.63      1.58 o 
  -6  -4   2       11.59        9.90      1.20 o 
  -5  -4   2       44.80       44.94      1.51 o 
  -4  -4   2      557.34      524.18      6.39 o 
  -3  -4   2       44.04       41.10      1.24 o 
  -2  -4   2        1.68        0.88      1.17 o 
  -1  -4   2      154.48      150.70      1.94 o 
   0  -4   2      141.31      146.17      1.81 o 
   1  -4   2      165.22      172.30      3.24 o 
   2  -4   2      547.02      563.01      4.94 o 
   3  -4   2       87.18       89.90      2.38 o 
   4  -4   2      207.26      204.85      3.69 o 
   5  -4   2      194.60      196.26      3.90 o 
   6  -4   2        2.78        1.25      1.53 o 
   7  -4   2        6.81        7.40      1.12 o 
   8  -4   2       31.49       30.00      1.61 o 
  -7  -3   2      172.26      166.74      4.50 o 
  -6  -3   2       71.17       64.96      1.90 o 
  -5  -3   2       12.29       11.55      1.01 o 
  -4  -3   2      481.35      473.60      5.51 o 
  -3  -3   2       15.08       17.30      0.82 o 
  -2  -3   2        0.84        1.75      0.55 o 
  -1  -3   2      480.78      466.87      2.81 o 
   0  -3   2      158.87      165.20      2.09 o 
   1  -3   2      137.58      124.82      2.39 o 
   2  -3   2     1653.58     1761.59      7.64 o 
   3  -3   2     1103.43     1253.99      7.12 o 
   4  -3   2        0.13       -0.40      1.24 o 
   5  -3   2      198.24      187.68      3.69 o 
   6  -3   2       33.30       34.21      1.32 o 
   7  -3   2       15.87       13.65      1.19 o 
   8  -3   2       92.90       87.44      2.80 o 
  -7  -2   2       63.32       69.18      2.16 o 
  -6  -2   2        6.48        6.66      0.99 o 
  -4  -2   2     1459.27     1444.03      8.79 o 
  -3  -2   2      161.94      170.22      2.79 o 
  -2  -2   2      140.38      154.56      2.35 o 
  -1  -2   2     2475.31     2452.48     28.60 o 
   0  -2   2        4.93        4.78      0.46 o 
   1  -2   2     2173.81     2283.85     40.47 o 
   2  -2   2      318.35      349.83      3.13 o 
   3  -2   2       43.12       43.30      1.33 o 
   4  -2   2       47.76       46.22      1.40 o 
   5  -2   2      433.72      416.88      5.09 o 
   6  -2   2       58.30       59.75      1.82 o 
   7  -2   2        0.03        2.33      1.42 o 
   8  -2   2       39.32       39.59      1.66 o 
  -8  -1   2       41.04       43.36      1.67 o 
  -7  -1   2       22.12       21.63      1.25 o 
  -6  -1   2        0.76        2.09      1.34 o 
  -5  -1   2        2.03       -0.28      0.28 o 
  -4  -1   2      739.67      748.30      5.87 o 
  -3  -1   2      310.27      334.44      3.48 o 
  -2  -1   2     2022.79     2082.91      7.00 o 
  -1  -1   2     8494.88     8053.30     56.10 o 
   0  -1   2     1014.75     1080.81      7.28 o 
   1  -1   2     3007.44     3085.99     24.92 o 
   2  -1   2      669.63      672.39      3.96 o 
   3  -1   2      518.06      540.77      4.31 o 
   4  -1   2        3.95        4.52      0.64 o 
   5  -1   2      122.92      115.52      2.89 o 
   6  -1   2        1.91        0.92      1.50 o 
   7  -1   2       63.34       60.73      1.75 o 
   8  -1   2        0.35       -0.19      1.68 o 
  -8   0   2       29.83       29.44      1.50 o 
  -7   0   2        7.96       10.50      1.07 o 
  -6   0   2      419.93      402.95      5.55 o 
  -4   0   2       95.54       98.67      2.19 o 
  -3   0   2       56.82       67.54      1.61 o 
  -2   0   2     4122.53     4322.47      9.29 o 
  -1   0   2      440.22      436.83      3.76 o 
   0   0   2     2742.67     2469.13      3.74 o 
   1   0   2      462.05      474.22      3.27 o 
   2   0   2      146.44      144.59      2.02 o 
   3   0   2       79.64       82.65      1.86 o 
   4   0   2      260.38      280.00      3.74 o 
   5   0   2        1.25        2.30      0.85 o 
   6   0   2       20.63       21.12      1.17 o 
   7   0   2       78.47       81.86      2.46 o 
  -8   1   2      221.82      215.45      5.05 o 
  -7   1   2       16.82       17.68      1.11 o 
  -6   1   2      780.35      760.00      7.40 o 
  -5   1   2      395.85      398.21      4.73 o 
  -4   1   2        2.15        1.60      0.55 o 
  -3   1   2     1125.82     1164.92      5.93 o 
  -2   1   2     5789.42     5814.13     10.98 o 
  -1   1   2     1542.03     1549.72      3.49 o 
   0   1   2      704.53      671.43      7.20 o 
   1   1   2     7211.71     6813.58     31.05 o 
   2   1   2        3.93        3.67      0.48 o 
   3   1   2      483.50      486.58      4.50 o 
   4   1   2      636.87      628.00      5.82 o 
   5   1   2       23.72       21.83      1.16 o 
   6   1   2       26.96       27.56      1.28 o 
   7   1   2       55.86       54.92      1.77 o 
  -8   2   2       92.50       94.39      3.01 o 
  -7   2   2       53.71       51.02      1.55 o 
  -6   2   2       69.61       66.27      1.97 o 
  -5   2   2      390.47      398.68      4.81 o 
  -4   2   2       38.58       41.47      1.27 o 
  -3   2   2      382.11      437.79      3.89 o 
  -2   2   2      367.27      331.34      3.02 o 
  -1   2   2      349.33      364.39      3.48 o 
   0   2   2       81.35       81.38      1.13 o 
   1   2   2     3294.88     3240.50     22.20 o 
   2   2   2        1.73        1.68      0.51 o 
   3   2   2       36.45       37.77      1.14 o 
   4   2   2      498.19      480.83      5.50 o 
   5   2   2       29.37       28.24      1.25 o 
   6   2   2       21.03       20.90      1.28 o 
   7   2   2      130.87      135.74      3.58 o 
  -8   3   2        6.71        4.71      1.18 o 
  -7   3   2       95.21       88.74      2.78 o 
  -6   3   2        0.12        1.65      0.87 o 
  -5   3   2        5.95        6.66      0.94 o 
  -4   3   2     1464.41     1504.71      8.51 o 
  -3   3   2       23.58       20.27      0.74 o 
  -2   3   2      203.12      200.31      2.72 o 
  -1   3   2     1028.07     1018.64      5.67 o 
   0   3   2        7.63        4.01      0.39 o 
   1   3   2      157.21      142.20      1.77 o 
   2   3   2      222.34      206.12      3.23 o 
   3   3   2       26.74       22.44      1.06 o 
   4   3   2      138.97      131.28      3.34 o 
   5   3   2       18.83       22.74      1.17 o 
   6   3   2        9.28        8.76      1.16 o 
  -8   4   2        0.47        1.65      1.63 o 
  -7   4   2      139.46      137.04      3.87 o 
  -6   4   2      133.84      132.16      3.62 o 
  -5   4   2       91.82       80.99      2.37 o 
  -4   4   2      260.00      242.95      3.92 o 
  -3   4   2      799.60      818.96      6.30 o 
  -2   4   2       15.08       17.04      0.79 o 
  -1   4   2     1063.40     1021.68      7.34 o 
   0   4   2      472.62      447.22      3.25 o 
   1   4   2      272.71      265.85      4.57 o 
   2   4   2      407.54      395.57      4.90 o 
   3   4   2      112.80      118.72      3.18 o 
   4   4   2        0.25       -1.37      1.37 o 
   5   4   2       96.21       99.11      3.05 o 
  -8   5   2        2.39        2.70      1.87 o 
  -7   5   2       15.25       20.47      1.35 o 
  -6   5   2        5.62        6.00      1.09 o 
  -5   5   2        0.82        4.69      0.95 o 
  -4   5   2      276.71      257.67      4.31 o 
  -3   5   2      192.50      190.98      3.55 o 
  -2   5   2        1.26        0.50      1.38 o 
  -1   5   2      229.16      221.72      2.64 o 
   0   5   2      355.35      346.20      3.27 o 
   1   5   2       77.43       78.21      1.58 o 
   2   5   2      385.21      384.12      5.47 o 
   3   5   2       89.51       90.72      2.73 o 
   4   5   2       25.33       25.19      1.38 o 
   5   5   2      102.77      120.78      3.45 o 
  -7   6   2       36.81       30.39      1.57 o 
  -6   6   2       10.77        7.96      1.18 o 
  -5   6   2       45.87       46.43      1.54 o 
  -4   6   2       79.27       78.21      2.45 o 
  -3   6   2       59.14       56.20      1.72 o 
  -2   6   2        1.79        1.89      1.62 o 
  -1   6   2       71.03       71.40      1.47 o 
   0   6   2      250.15      257.50      3.22 o 
   1   6   2      275.35      269.98      3.39 o 
   2   6   2      140.72      142.09      3.84 o 
   3   6   2       51.83       59.61      1.80 o 
   4   6   2        2.79        3.86      1.07 o 
  -6   7   2        2.68        2.87      1.88 o 
  -5   7   2       53.75       54.95      1.76 o 
  -4   7   2       10.03        8.89      1.19 o 
  -3   7   2        0.03        2.08      1.56 o 
  -2   7   2        9.28       10.49      1.10 o 
  -1   7   2       47.68       46.57      1.91 o 
   0   7   2       29.52       32.19      1.90 o 
   1   7   2      100.53      107.83      2.19 o 
   2   7   2        5.50        3.76      2.13 o 
  -5   8   2      130.63      130.02      3.78 o 
  -4   8   2       10.66       10.38      1.39 o 
  -3   8   2       38.98       33.07      1.58 o 
  -2   8   2       87.98       85.20      2.72 o 
  -1   8   2        0.06        1.57      1.28 o 
   0   8   2        2.22        2.51      1.01 o 
   1  -9   3        8.60        9.37      0.92 o 
   2  -9   3       65.09       63.74      2.06 o 
  -2  -8   3       42.63       40.05      1.66 o 
  -1  -8   3       25.48       25.60      1.04 o 
   0  -8   3      231.91      235.88      3.57 o 
   1  -8   3       38.63       39.92      1.31 o 
   2  -8   3       46.82       48.38      1.75 o 
   3  -8   3      163.59      171.14      4.41 o 
   4  -8   3        5.28        2.75      2.10 o 
   5  -8   3       32.60       32.63      1.74 o 
  -3  -7   3       39.76       41.54      1.66 o 
  -2  -7   3       11.43       12.39      1.17 o 
  -1  -7   3        4.10        5.64      0.71 o 
   0  -7   3       87.03       83.20      1.79 o 
   1  -7   3       17.96       18.49      0.84 o 
   2  -7   3       10.70       10.06      1.22 o 
   3  -7   3      228.14      233.68      4.58 o 
   4  -7   3       20.16       19.00      1.38 o 
   5  -7   3       11.68       11.45      1.28 o 
   6  -7   3      170.19      165.69      4.74 o 
  -5  -6   3      113.75      118.48      3.54 o 
  -4  -6   3       13.20       13.67      1.23 o 
  -3  -6   3       19.37       18.22      1.25 o 
  -2  -6   3      162.78      158.99      3.83 o 
  -1  -6   3        6.53        6.86      0.73 o 
   0  -6   3      109.91      102.36      2.11 o 
   1  -6   3      108.82      103.12      2.11 o 
   2  -6   3       64.83       68.03      2.09 o 
   3  -6   3      201.80      211.21      4.17 o 
   4  -6   3        3.64        3.39      1.73 o 
   5  -6   3       22.96       22.96      1.34 o 
   6  -6   3       77.44       84.95      2.65 o 
   7  -6   3       62.22       55.94      2.03 o 
  -5  -5   3      281.00      297.11      5.64 o 
  -4  -5   3       60.62       63.47      1.94 o 
  -3  -5   3        7.19        6.60      0.96 o 
  -2  -5   3      198.89      193.42      3.68 o 
  -1  -5   3        2.88        2.62      1.70 o 
   0  -5   3       17.60       22.60      0.67 o 
   1  -5   3      440.59      416.70      3.94 o 
   2  -5   3      234.39      223.67      3.77 o 
   3  -5   3      205.97      241.88      4.03 o 
   4  -5   3      192.49      188.94      3.86 o 
   5  -5   3      244.39      238.24      4.66 o 
   6  -5   3       43.99       40.70      1.62 o 
   7  -5   3       59.35       61.01      1.90 o 
  -6  -4   3        7.19        6.21      1.14 o 
  -5  -4   3      351.54      347.15      5.73 o 
  -4  -4   3       19.61       19.56      1.16 o 
  -3  -4   3       87.34       78.24      2.21 o 
  -2  -4   3     1267.74     1215.83      8.05 o 
  -1  -4   3      140.88      121.21      1.79 o 
   0  -4   3       36.21       37.46      0.79 o 
   1  -4   3     1212.88     1184.18      8.91 o 
   2  -4   3      784.86      807.48      6.10 o 
   3  -4   3      117.33      113.17      2.69 o 
   4  -4   3      381.18      377.37      4.86 o 
   5  -4   3      115.55      114.86      3.25 o 
   6  -4   3       17.15       16.53      1.16 o 
   7  -4   3       43.06       40.30      1.65 o 
  -7  -3   3        0.34        0.46      1.79 o 
  -6  -3   3       22.49       22.38      1.24 o 
  -5  -3   3       95.09       90.82      2.61 o 
  -4  -3   3      147.84      153.00      3.37 o 
  -3  -3   3       31.46       35.34      1.01 o 
  -2  -3   3      447.29      406.58      4.20 o 
  -1  -3   3      127.95      114.62      1.52 o 
   0  -3   3      150.82      154.69      1.63 o 
   1  -3   3     2410.04     2369.43      8.17 o 
   2  -3   3     1195.73     1243.49      6.63 o 
   3  -3   3      580.53      609.63      5.19 o 
   4  -3   3      498.22      492.05      5.19 o 
   5  -3   3       99.86      100.51      2.98 o 
   6  -3   3        6.65        9.91      1.02 o 
   7  -3   3       69.46       69.60      1.96 o 
   8  -3   3       91.18       92.58      2.95 o 
  -7  -2   3       19.69       21.67      1.32 o 
  -6  -2   3       54.80       58.05      1.66 o 
  -4  -2   3      141.22      144.65      3.00 o 
  -3  -2   3      540.92      550.46      4.86 o 
  -2  -2   3       30.36       38.78      1.21 o 
  -1  -2   3      263.30      276.20      1.94 o 
   0  -2   3      253.10      256.64      1.77 o 
   1  -2   3      356.01      355.51      2.22 o 
   2  -2   3      522.39      580.18      4.17 o 
   3  -2   3      872.20      906.93      5.92 o 
   4  -2   3      126.64      134.62      2.78 o 
   5  -2   3       32.26       39.44      1.27 o 
   6  -2   3      161.51      154.87      3.80 o 
   7  -2   3        0.62        1.13      1.46 o 
   8  -2   3       82.47       82.25      2.51 o 
  -8  -1   3        0.20        3.00      1.58 o 
  -7  -1   3        3.58        4.51      0.98 o 
  -6  -1   3      483.99      490.85      6.25 o 
  -5  -1   3        0.01        0.00      0.29 o 
  -4  -1   3      197.25      183.06      3.08 o 
  -3  -1   3     1982.73     1975.69      8.37 o 
  -2  -1   3       11.99       14.09      0.58 o 
  -1  -1   3     3503.46     3376.01      5.69 o 
   0  -1   3     2127.05     1970.08     11.25 o 
   1  -1   3      169.64      166.93      1.61 o 
   2  -1   3       63.25       75.36      1.64 o 
   3  -1   3     1894.70     1903.17      8.39 o 
   4  -1   3       82.64       74.58      1.91 o 
   5  -1   3       25.98       27.36      1.15 o 
   6  -1   3      428.89      416.45      5.91 o 
   7  -1   3        5.74        6.79      1.12 o 
  -8   0   3       28.34       25.21      1.47 o 
  -7   0   3       14.29       17.37      1.12 o 
  -6   0   3      241.88      233.39      4.25 o 
  -5   0   3        7.56        0.00      0.21 o 
  -4   0   3        4.19        4.61      0.60 o 
  -3   0   3     1580.33     1648.49      7.24 o 
  -2   0   3        2.95        1.48      0.81 o 
  -1   0   3      827.33      816.26      2.68 o 
   0   0   3     1306.46     1234.60      7.61 o 
   1   0   3      328.47      321.85      1.90 o 
   2   0   3       22.42       25.85      0.79 o 
   3   0   3      869.08      876.74      5.89 o 
   4   0   3      266.34      257.54      3.79 o 
   5   0   3       31.03       32.60      1.24 o 
   6   0   3     1017.43      963.12      9.04 o 
   7   0   3      172.17      168.75      4.51 o 
  -8   1   3        3.05        1.40      1.74 o 
  -7   1   3       55.81       59.47      1.89 o 
  -6   1   3       61.17       63.61      1.83 o 
  -5   1   3       50.10       42.53      1.29 o 
  -4   1   3      116.10      107.79      2.38 o 
  -3   1   3      374.01      409.55      3.69 o 
  -2   1   3      194.77      171.02      2.14 o 
  -1   1   3      120.94      121.55      1.23 o 
   0   1   3     1171.71     1133.38      3.53 o 
   1   1   3      662.86      691.02      2.99 o 
   2   1   3        1.96        5.58      0.52 o 
   3   1   3       21.97       26.37      0.81 o 
   4   1   3      203.55      207.47      3.60 o 
   5   1   3        0.05       -0.93      1.44 o 
   6   1   3       80.96       82.04      2.40 o 
   7   1   3        0.03        0.18      1.64 o 
  -8   2   3        0.82        2.10      1.78 o 
  -7   2   3       96.68       84.78      2.68 o 
  -6   2   3        9.51       10.12      1.01 o 
  -5   2   3      102.00       96.88      2.71 o 
  -4   2   3      337.90      336.33      3.97 o 
  -3   2   3        9.54        9.97      0.63 o 
  -2   2   3        1.78        2.67      0.50 o 
  -1   2   3     1421.31     1411.68      5.99 o 
   0   2   3      294.03      299.88      2.14 o 
   1   2   3     1049.29     1057.55      4.18 o 
   2   2   3      165.42      159.21      2.68 o 
   3   2   3        6.90        6.80      0.78 o 
   4   2   3      183.70      181.88      3.62 o 
   5   2   3      649.16      645.66      7.28 o 
   6   2   3        7.63        7.79      1.14 o 
  -8   3   3        1.24        2.58      1.66 o 
  -7   3   3      185.98      187.22      4.31 o 
  -6   3   3        2.46        3.09      0.88 o 
  -5   3   3      279.39      287.20      4.31 o 
  -4   3   3      186.16      205.67      3.38 o 
  -3   3   3      306.84      323.27      3.76 o 
  -2   3   3       96.71       98.01      2.12 o 
  -1   3   3      457.25      443.30      6.18 o 
   0   3   3        7.12        6.07      0.43 o 
   1   3   3       32.81       37.50      0.79 o 
   2   3   3      779.42      750.92      6.17 o 
   3   3   3      560.51      564.71      5.96 o 
   4   3   3       28.69       31.71      1.27 o 
   5   3   3      103.26      107.20      2.90 o 
   6   3   3        7.14        7.16      1.17 o 
  -8   4   3        3.91        1.66      1.87 o 
  -7   4   3      223.27      228.81      4.87 o 
  -6   4   3        0.20        1.77      1.48 o 
  -5   4   3      154.85      145.40      3.44 o 
  -4   4   3      427.78      437.41      5.15 o 
  -3   4   3        5.19        5.77      0.79 o 
  -2   4   3       10.78       11.00      0.80 o 
  -1   4   3       27.62       24.81      0.63 o 
   0   4   3       32.51       30.46      0.68 o 
   1   4   3      231.42      235.25      6.12 o 
   2   4   3      127.78      128.99      3.11 o 
   3   4   3       39.07       41.73      1.32 o 
   4   4   3        0.86        3.49      0.85 o 
   5   4   3      158.38      154.56      4.27 o 
  -7   5   3       45.00       42.25      1.68 o 
  -6   5   3        8.64       10.22      1.15 o 
  -5   5   3       23.77       20.52      1.21 o 
  -4   5   3      107.61      103.14      3.09 o 
  -3   5   3       62.92       66.49      1.92 o 
  -2   5   3        0.41        2.29      1.38 o 
  -1   5   3       77.16       69.86      1.50 o 
   0   5   3       19.79       18.17      0.78 o 
   1   5   3      397.11      388.96      3.76 o 
   2   5   3        6.27        7.65      0.92 o 
   3   5   3       70.56       65.73      2.05 o 
   4   5   3       48.03       54.54      1.71 o 
  -7   6   3       10.48       10.54      1.18 o 
  -6   6   3       50.56       49.92      1.69 o 
  -5   6   3      195.78      197.83      4.41 o 
  -4   6   3       71.95       63.31      1.94 o 
  -3   6   3       45.58       45.56      1.49 o 
  -2   6   3       86.56       76.62      2.24 o 
  -1   6   3      125.11      128.33      2.71 o 
   0   6   3      131.06      127.09      3.44 o 
   1   6   3        2.01        2.06      1.11 o 
   2   6   3        0.65       -1.62      1.62 o 
   3   6   3        0.86        1.23      1.64 o 
  -6   7   3        4.13        4.16      1.25 o 
  -5   7   3      107.95      116.98      3.39 o 
  -4   7   3       11.80       11.69      1.29 o 
  -3   7   3      105.41      104.76      3.11 o 
  -2   7   3      182.57      169.55      4.17 o 
  -1   7   3       61.47       63.93      1.38 o 
   0   7   3       24.52       24.61      0.94 o 
   1   7   3      155.91      152.07      3.01 o 
   2   7   3        0.07        1.29      1.75 o 
  -4   8   3        6.89        9.76      1.32 o 
  -3   8   3       13.27       11.68      1.31 o 
  -2   8   3       21.99       20.41      1.45 o 
  -1   8   3       19.29       19.24      0.99 o 
   1  -9   4        5.91        5.93      0.92 o 
   2  -9   4       50.34       56.11      1.98 o 
  -2  -8   4        0.05        0.18      1.79 o 
  -1  -8   4       56.74       58.79      1.33 o 
   0  -8   4       65.60       64.93      1.40 o 
   1  -8   4       84.31       81.51      2.10 o 
   2  -8   4      379.12      399.75      6.40 o 
   3  -8   4       11.57       13.37      1.38 o 
   4  -8   4        0.15        0.71      2.00 o 
   5  -8   4       42.26       40.26      1.88 o 
  -3  -7   4       29.68       30.91      1.55 o 
  -2  -7   4      302.61      296.47      5.54 o 
  -1  -7   4       28.11       26.30      0.95 o 
   0  -7   4        0.17        0.93      1.12 o 
   1  -7   4      129.89      131.67      3.61 o 
   2  -7   4        2.94        3.16      1.04 o 
   3  -7   4       87.73       91.70      2.84 o 
   4  -7   4       15.10       16.89      1.36 o 
   5  -7   4        5.57        3.08      1.98 o 
   6  -7   4       10.48       10.31      1.42 o 
  -5  -6   4      107.37      111.74      3.44 o 
  -4  -6   4       28.66       31.96      1.47 o 
  -3  -6   4       81.50       86.73      2.45 o 
  -2  -6   4       77.75       76.60      2.18 o 
  -1  -6   4       68.94       66.03      1.39 o 
   0  -6   4      809.74      809.06     13.09 o 
   1  -6   4      756.55      743.87      5.02 o 
   2  -6   4        5.49        7.27      1.13 o 
   3  -6   4      400.80      394.31      5.64 o 
   4  -6   4      100.82       98.14      2.87 o 
   5  -6   4       65.41       72.72      2.36 o 
   6  -6   4       31.05       32.53      1.61 o 
  -6  -5   4       40.75       45.13      1.71 o 
  -5  -5   4      113.03      119.88      3.28 o 
  -4  -5   4       88.24       79.88      2.59 o 
  -3  -5   4       10.47       10.36      1.02 o 
  -2  -5   4      765.97      737.51      6.98 o 
  -1  -5   4      174.79      158.75      2.68 o 
   0  -5   4        3.12        5.31      2.46 o 
   1  -5   4      751.27      737.19      4.51 o 
   2  -5   4       99.63       96.12      2.78 o 
   3  -5   4       82.01       81.28      2.34 o 
   4  -5   4       65.48       73.37      2.19 o 
   5  -5   4        0.12       -1.04      1.64 o 
   6  -5   4       55.76       52.67      1.75 o 
   7  -5   4      198.57      191.94      4.91 o 
  -6  -4   4       50.62       50.21      1.72 o 
  -5  -4   4        6.41        6.49      1.00 o 
  -4  -4   4       12.67       10.52      1.06 o 
  -3  -4   4        0.02        1.06      1.35 o 
  -2  -4   4       38.57       40.27      1.24 o 
  -1  -4   4       15.16       15.85      0.69 o 
   0  -4   4      147.63      140.93      1.88 o 
   1  -4   4       10.82       15.45      0.54 o 
   2  -4   4      195.28      189.97      3.11 o 
   3  -4   4       56.39       62.26      1.75 o 
   4  -4   4       26.32       22.96      1.15 o 
   5  -4   4        0.24       -0.51      1.57 o 
   6  -4   4        0.21       -0.08      1.56 o 
   7  -4   4       17.73       22.68      1.37 o 
  -7  -3   4       59.85       62.47      1.90 o 
  -6  -3   4       29.97       31.37      1.40 o 
  -5  -3   4       49.74       43.17      1.41 o 
  -4  -3   4      566.04      571.42      6.07 o 
  -3  -3   4      610.18      594.97      5.71 o 
  -2  -3   4       10.65        6.48      0.64 o 
  -1  -3   4     1042.44     1060.15      4.87 o 
   0  -3   4       35.39       31.07      0.67 o 
   1  -3   4       52.52       52.77      1.01 o 
   2  -3   4      125.42      123.53      2.40 o 
   3  -3   4       30.98       32.60      0.94 o 
   4  -3   4       32.10       39.02      1.23 o 
   5  -3   4      341.17      308.14      4.89 o 
   6  -3   4      142.06      147.58      3.74 o 
   7  -3   4        0.29       -1.27      1.65 o 
  -7  -2   4        9.78       10.79      1.15 o 
  -6  -2   4      159.67      162.53      3.96 o 
  -4  -2   4       23.10       20.45      0.99 o 
  -3  -2   4     1503.12     1513.97      8.15 o 
  -2  -2   4      276.62      291.42      3.26 o 
  -1  -2   4      128.54      149.41      1.53 o 
   0  -2   4        4.61       11.00      0.42 o 
   1  -2   4       73.12       73.46      1.26 o 
   2  -2   4      250.84      249.00      2.99 o 
   3  -2   4     1055.26     1079.39      6.79 o 
   4  -2   4      172.95      192.00      3.44 o 
   5  -2   4       33.95       34.21      1.31 o 
   6  -2   4       90.91       96.15      2.76 o 
   7  -2   4       10.43       10.97      1.18 o 
  -8  -1   4       22.50       22.36      1.41 o 
  -7  -1   4       73.81       71.90      2.09 o 
  -6  -1   4        8.25        8.45      1.03 o 
  -4  -1   4        0.04       -0.94      1.03 o 
  -3  -1   4      326.79      332.29      3.64 o 
  -2  -1   4      560.06      615.43      4.25 o 
  -1  -1   4      248.60      258.12      1.81 o 
   0  -1   4      882.03      876.87      5.16 o 
   1  -1   4      163.33      152.42      2.17 o 
   2  -1   4      244.83      231.03      2.81 o 
   3  -1   4       13.66       20.46      0.74 o 
   4  -1   4       17.73       19.62      0.98 o 
   5  -1   4       39.67       38.64      1.29 o 
   6  -1   4       15.60       15.38      1.10 o 
   7  -1   4        8.89        6.77      1.22 o 
  -8   0   4      106.94      101.46      2.89 o 
  -7   0   4        6.72        6.74      0.96 o 
  -6   0   4        3.57        4.71      0.96 o 
  -4   0   4       46.36       46.46      1.50 o 
  -3   0   4     2545.52     2732.83      9.75 o 
  -2   0   4       98.16      107.24      1.85 o 
  -1   0   4       17.95       15.72      1.06 o 
   0   0   4     1107.09     1043.95      7.18 o 
   1   0   4     2582.34     2609.03      5.89 o 
   2   0   4      384.55      458.24      3.99 o 
   3   0   4      458.75      433.49      4.44 o 
   4   0   4       47.70       50.23      1.49 o 
   5   0   4        9.07        7.82      0.98 o 
   6   0   4        0.65       -0.23      1.75 o 
   7   0   4       10.45        8.83      1.26 o 
  -8   1   4      155.86      156.65      4.38 o 
  -7   1   4       16.39       16.91      1.17 o 
  -6   1   4        7.37        5.30      0.94 o 
  -5   1   4       16.23       11.41      0.87 o 
  -4   1   4        0.26        0.49      1.03 o 
  -3   1   4      187.68      204.08      2.82 o 
  -2   1   4      115.45      116.90      1.99 o 
  -1   1   4     2960.29     2880.52      6.11 o 
   0   1   4       77.38       83.61      1.23 o 
   1   1   4       16.02       24.44      0.68 o 
   2   1   4      129.26      125.48      2.36 o 
   3   1   4      339.55      335.54      4.19 o 
   4   1   4       78.55       75.83      2.29 o 
   5   1   4       24.60       24.79      1.20 o 
   6   1   4       64.28       62.81      1.78 o 
   7   1   4        0.01       -0.57      1.78 o 
  -8   2   4      184.89      183.38      4.76 o 
  -7   2   4       25.55       30.89      1.37 o 
  -6   2   4        2.60        2.83      1.42 o 
  -5   2   4      804.61      799.01      6.92 o 
  -4   2   4      516.32      522.48      5.13 o 
  -3   2   4        2.20        0.54      0.95 o 
  -2   2   4     1513.67     1498.59      7.12 o 
  -1   2   4       34.26       20.10      0.47 o 
   0   2   4      434.59      453.81      3.92 o 
   1   2   4      391.42      359.32      2.70 o 
   2   2   4      650.20      614.82      5.40 o 
   3   2   4       91.54       90.28      2.54 o 
   4   2   4       66.91       64.07      1.99 o 
   5   2   4       67.33       71.52      2.01 o 
   6   2   4        4.74        3.41      1.73 o 
  -8   3   4       54.05       52.33      1.83 o 
  -7   3   4      109.70      112.03      3.03 o 
  -6   3   4        7.90        8.97      0.94 o 
  -5   3   4      237.02      222.96      3.94 o 
  -4   3   4      406.89      416.05      4.84 o 
  -3   3   4      520.15      545.16      5.09 o 
  -2   3   4        0.44       -0.16      1.01 o 
  -1   3   4      787.29      729.69      6.36 o 
   0   3   4        3.52        5.09      0.44 o 
   1   3   4      588.34      573.57      7.82 o 
   2   3   4      702.41      694.72      6.32 o 
   3   3   4       16.58       16.95      1.11 o 
   4   3   4      168.44      177.09      4.00 o 
   5   3   4      205.24      204.20      4.74 o 
  -8   4   4       18.43       16.23      1.40 o 
  -7   4   4        0.97        3.33      1.07 o 
  -6   4   4       76.59       76.29      2.28 o 
  -5   4   4        2.43        2.66      0.90 o 
  -4   4   4       11.14       11.29      0.98 o 
  -3   4   4      215.82      223.74      3.71 o 
  -2   4   4      104.33      115.13      2.70 o 
  -1   4   4      326.09      325.79      3.02 o 
   0   4   4      170.13      163.29      2.27 o 
   1   4   4      317.13      312.22      3.16 o 
   2   4   4       89.68       94.01      2.50 o 
   3   4   4        7.33        8.50      0.99 o 
   4   4   4        0.89       -0.08      1.55 o 
   5   4   4       41.87       44.12      1.73 o 
  -7   5   4        6.14        9.37      1.15 o 
  -6   5   4      217.25      207.59      4.51 o 
  -5   5   4        0.00        2.19      1.45 o 
  -4   5   4        4.99        6.25      1.01 o 
  -3   5   4      279.47      273.99      4.51 o 
  -2   5   4      219.95      209.36      3.96 o 
  -1   5   4       47.84       49.46      1.03 o 
   0   5   4     1188.17     1145.69      6.31 o 
   1   5   4       21.71       22.37      0.88 o 
   2   5   4        4.76        5.59      0.94 o 
   3   5   4      222.31      224.29      4.84 o 
   4   5   4       47.48       58.56      1.82 o 
  -7   6   4        2.77        2.54      1.91 o 
  -6   6   4       88.11       87.57      2.73 o 
  -5   6   4        1.74        2.96      1.72 o 
  -4   6   4       98.65      100.02      2.88 o 
  -3   6   4      237.91      233.84      4.58 o 
  -2   6   4      497.72      490.93      6.36 o 
  -1   6   4       43.15       41.97      1.03 o 
   0   6   4      474.69      480.14      4.62 o 
   1   6   4       65.85       69.29      1.41 o 
   2   6   4        0.10       -1.33      1.73 o 
   3   6   4      293.47      334.91      6.27 o 
  -6   7   4       88.20       85.08      2.40 o 
  -5   7   4        1.46        2.59      1.93 o 
  -4   7   4        9.63       10.63      1.22 o 
  -3   7   4      133.04      136.80      3.98 o 
  -2   7   4        5.71        7.74      1.16 o 
  -1   7   4       34.78       35.95      1.10 o 
   0   7   4       61.69       63.93      1.35 o 
   1   7   4       25.64       28.50      1.07 o 
  -3   8   4       16.19       16.64      1.44 o 
  -2   8   4       17.65       18.53      1.39 o 
  -2  -8   5       75.55       76.39      2.29 o 
  -1  -8   5        0.94       -0.88      2.19 o 
   0  -8   5       55.61       56.99      1.32 o 
   1  -8   5        0.63       -0.07      2.46 o 
   2  -8   5       28.94       28.44      1.56 o 
   3  -8   5       42.91       43.15      1.83 o 
   4  -8   5       30.92       35.50      1.70 o 
  -3  -7   5      109.24      101.99      3.22 o 
  -2  -7   5       22.97       26.88      1.41 o 
  -1  -7   5       63.79       63.69      1.44 o 
   0  -7   5        4.04        3.84      0.87 o 
   1  -7   5       41.49       39.64      1.40 o 
   2  -7   5       13.37       15.08      1.29 o 
   3  -7   5       63.76       68.45      2.14 o 
   4  -7   5       38.46       43.64      1.70 o 
   5  -7   5        1.96        0.79      2.08 o 
   6  -7   5      150.79      153.11      4.09 o 
  -5  -6   5        2.27        3.11      1.21 o 
  -4  -6   5       20.08       20.89      1.40 o 
  -3  -6   5       47.59       42.70      1.56 o 
  -2  -6   5        0.44       -0.34      1.48 o 
  -1  -6   5       17.22       17.11      0.84 o 
   0  -6   5      212.86      196.87      2.86 o 
   1  -6   5      163.01      158.44      3.34 o 
   2  -6   5       71.28       70.26      2.21 o 
   3  -6   5       29.83       30.44      1.40 o 
   4  -6   5      445.59      450.58      6.43 o 
   5  -6   5        0.16       -0.55      1.77 o 
   6  -6   5       73.39       67.92      2.12 o 
  -5  -5   5        6.79        5.99      1.11 o 
  -4  -5   5      166.62      174.68      4.22 o 
  -3  -5   5      556.01      540.64      6.59 o 
  -2  -5   5      373.80      353.01      5.06 o 
  -1  -5   5        3.41        3.48      0.75 o 
   0  -5   5       33.04       33.56      0.84 o 
   1  -5   5        8.60       11.80      0.94 o 
   2  -5   5        0.04        1.21      1.54 o 
   3  -5   5       54.84       66.05      1.95 o 
   4  -5   5       62.11       60.45      1.78 o 
   5  -5   5       51.44       54.19      1.73 o 
   6  -5   5        1.93       -1.48      1.79 o 
   7  -5   5       22.24       21.60      1.55 o 
  -6  -4   5        2.64        3.54      1.05 o 
  -5  -4   5       10.19       13.74      1.09 o 
  -4  -4   5       40.88       40.72      1.38 o 
  -3  -4   5       26.82       24.83      1.18 o 
  -2  -4   5       33.73       32.73      1.13 o 
  -1  -4   5     1037.00      971.13      4.92 o 
   0  -4   5       12.48       16.28      0.86 o 
   1  -4   5      177.01      174.92      2.48 o 
   2  -4   5     1369.72     1403.83      8.33 o 
   3  -4   5       88.31       92.98      2.65 o 
   4  -4   5        5.62        8.41      1.05 o 
   5  -4   5      112.45      103.98      2.81 o 
   6  -4   5        0.45        1.72      1.67 o 
   7  -4   5       48.12       46.21      1.73 o 
  -7  -3   5      127.75      125.81      3.60 o 
  -6  -3   5       15.10       15.03      1.22 o 
  -5  -3   5      186.75      173.07      3.93 o 
  -4  -3   5     1783.79     1768.81     10.70 o 
  -3  -3   5      212.92      205.57      3.53 o 
  -2  -3   5       68.17       63.60      1.70 o 
  -1  -3   5      438.73      419.89      2.93 o 
   0  -3   5     1024.96     1066.58     12.27 o 
   1  -3   5      142.61      156.96      1.87 o 
   2  -3   5     1975.68     1943.00      9.13 o 
   3  -3   5       96.34       91.04      2.49 o 
   4  -3   5        0.86       -1.41      1.41 o 
   5  -3   5      145.55      141.54      3.59 o 
   6  -3   5       76.48       75.90      2.34 o 
   7  -3   5        1.11        2.93      1.68 o 
  -7  -2   5      263.64      253.79      5.33 o 
  -6  -2   5      165.29      165.43      4.11 o 
  -5  -2   5       95.11       94.83      2.83 o 
  -4  -2   5      662.62      644.83      6.10 o 
  -3  -2   5      254.63      271.80      3.71 o 
  -2  -2   5       62.02       84.57      1.95 o 
  -1  -2   5     1527.72     1511.84     13.17 o 
   0  -2   5      346.71      338.69      2.35 o 
   1  -2   5      298.67      306.67      2.35 o 
   2  -2   5     2104.60     2080.25      9.02 o 
   3  -2   5       68.98       72.22      1.88 o 
   4  -2   5        0.05       -1.17      1.34 o 
   5  -2   5      507.83      493.57      6.10 o 
   6  -2   5       51.28       51.16      1.58 o 
   7  -2   5        2.45        3.03      1.03 o 
  -8  -1   5        5.48        5.89      1.15 o 
  -7  -1   5       46.63       50.42      1.59 o 
  -6  -1   5      234.27      238.63      4.60 o 
  -4  -1   5      228.93      248.34      3.71 o 
  -3  -1   5      467.84      474.07      4.51 o 
  -2  -1   5      425.43      433.66      3.82 o 
  -1  -1   5      175.58      209.03      1.80 o 
   0  -1   5       15.71       21.33      0.46 o 
   1  -1   5      840.78      800.86      3.61 o 
   2  -1   5      184.70      189.69      2.76 o 
   3  -1   5      242.29      242.63      3.57 o 
   4  -1   5      348.81      344.80      4.63 o 
   5  -1   5      160.97      153.76      3.64 o 
   6  -1   5        1.27        1.79      0.96 o 
   7  -1   5      205.91      209.64      5.02 o 
  -8   0   5      398.84      398.85      6.87 o 
  -7   0   5       69.00       67.55      2.04 o 
  -6   0   5      157.24      155.59      3.67 o 
  -4   0   5       59.51       54.34      1.66 o 
  -3   0   5     2219.92     2320.84      9.46 o 
  -2   0   5     1558.74     1574.15      7.05 o 
  -1   0   5        1.39        2.24      0.34 o 
   0   0   5     2733.08     2717.38      7.89 o 
   1   0   5      582.57      566.43      3.10 o 
   2   0   5       89.38       96.29      2.13 o 
   3   0   5       58.34       62.86      1.77 o 
   4   0   5      851.90      814.92      7.24 o 
   5   0   5      156.57      162.31      3.76 o 
   6   0   5      228.25      223.90      4.93 o 
   7   0   5      236.99      230.98      5.42 o 
  -8   1   5       90.35       87.83      2.74 o 
  -7   1   5       14.61       16.13      1.19 o 
  -6   1   5       29.70       30.66      1.24 o 
  -5   1   5      357.41      360.69      4.75 o 
  -4   1   5       66.84       69.18      1.81 o 
  -3   1   5       35.83       28.44      0.81 o 
  -2   1   5     2639.30     2521.31      9.22 o 
  -1   1   5       49.80       50.14      1.00 o 
   0   1   5      967.80     1014.90      4.17 o 
   1   1   5      995.98      973.42      5.15 o 
   2   1   5      104.26      103.23      2.38 o 
   3   1   5      272.38      261.07      3.95 o 
   4   1   5     1177.94     1155.31      8.92 o 
   5   1   5        0.22        0.50      1.40 o 
   6   1   5       11.23       10.65      1.20 o 
  -8   2   5       34.54       33.23      1.53 o 
  -7   2   5       87.22       88.36      2.52 o 
  -6   2   5        4.38        4.76      0.94 o 
  -5   2   5       10.84       16.15      1.02 o 
  -4   2   5      112.59      126.47      2.75 o 
  -3   2   5        5.21        4.71      0.63 o 
  -2   2   5      209.27      199.20      2.93 o 
  -1   2   5      429.20      420.30      2.92 o 
   0   2   5       83.55       86.05      1.48 o 
   1   2   5      273.70      235.74      4.01 o 
   2   2   5        7.77        9.04      0.83 o 
   3   2   5      297.37      306.17      4.58 o 
   4   2   5       66.39       77.10      2.29 o 
   5   2   5       30.71       32.02      1.38 o 
   6   2   5        2.55        4.00      1.02 o 
  -8   3   5       12.11       10.91      1.23 o 
  -7   3   5      148.37      146.74      4.07 o 
  -6   3   5       10.81       11.62      1.09 o 
  -5   3   5        2.41        4.24      0.91 o 
  -4   3   5      462.57      464.25      5.28 o 
  -3   3   5      418.72      413.16      4.78 o 
  -2   3   5        1.52        0.96      1.03 o 
  -1   3   5      364.79      366.56      3.02 o 
   0   3   5      109.03      100.90      1.76 o 
   1   3   5      119.98      117.37      1.98 o 
   2   3   5     1474.62     1465.11      9.58 o 
   3   3   5      291.79      294.77      4.83 o 
   4   3   5      152.37      148.72      3.81 o 
   5   3   5       75.42       75.51      2.25 o 
  -8   4   5       34.17       29.88      1.60 o 
  -7   4   5       23.69       26.43      1.38 o 
  -6   4   5       95.37       94.65      2.82 o 
  -5   4   5       28.59       28.29      1.21 o 
  -4   4   5      378.36      379.99      5.15 o 
  -3   4   5       84.96       81.97      2.28 o 
  -2   4   5        0.61        1.29      1.32 o 
  -1   4   5      338.60      326.16      8.82 o 
   0   4   5      541.94      522.17      4.90 o 
   1   4   5        0.05        0.63      0.74 o 
   2   4   5      126.91      125.49      3.41 o 
   3   4   5      125.42      131.28      3.61 o 
   4   4   5        3.21        2.03      1.86 o 
  -7   5   5       29.57       26.23      1.45 o 
  -6   5   5       90.55       94.09      2.96 o 
  -5   5   5       80.16       82.49      2.41 o 
  -4   5   5       57.53       55.32      1.66 o 
  -3   5   5       83.69       83.57      2.46 o 
  -2   5   5        0.48       -1.22      1.49 o 
  -1   5   5       23.71       20.78      0.82 o 
   0   5   5      361.07      347.15      3.73 o 
   1   5   5       65.17       68.69      1.50 o 
   2   5   5       90.57       98.69      2.85 o 
   3   5   5      119.25      123.48      3.36 o 
  -6   6   5        1.01       -0.79      1.91 o 
  -5   6   5       42.57       44.25      1.64 o 
  -4   6   5       17.05       16.37      1.26 o 
  -3   6   5       35.27       30.98      1.42 o 
  -2   6   5      378.67      374.48      5.81 o 
  -1   6   5        4.83        7.34      0.71 o 
   0   6   5      132.74      130.82      2.67 o 
   1   6   5        0.22        0.11      1.77 o 
   2   6   5        0.18        2.59      1.72 o 
  -5   7   5       31.03       36.03      1.66 o 
  -4   7   5       34.68       35.57      1.60 o 
  -3   7   5        8.11        9.37      1.16 o 
  -2   7   5       12.54       10.25      1.27 o 
  -1   7   5       14.47       13.01      1.42 o 
   0   7   5        0.37       -0.04      1.27 o 
  -2  -8   6        3.95        3.91      1.21 o 
  -1  -8   6       11.07       13.05      0.94 o 
   0  -8   6      226.19      225.36      9.58 o 
   1  -8   6      141.91      142.91      2.83 o 
   2  -8   6      217.92      212.75      5.20 o 
   3  -8   6       96.94       95.03      3.05 o 
   4  -8   6       14.29       14.33      1.48 o 
  -3  -7   6       25.60       29.83      1.53 o 
  -2  -7   6       10.66       13.28      1.27 o 
  -1  -7   6      164.45      174.44      3.03 o 
   0  -7   6      172.76      165.50      2.99 o 
   1  -7   6      329.14      319.10      5.59 o 
   2  -7   6       21.60       21.45      1.32 o 
   3  -7   6       37.92       41.58      1.59 o 
   4  -7   6        0.04        0.83      1.92 o 
   5  -7   6        0.15       -1.00      1.93 o 
  -4  -6   6       26.80       30.82      1.47 o 
  -3  -6   6       62.02       67.18      2.06 o 
  -2  -6   6      173.08      176.89      4.08 o 
  -1  -6   6      967.22      956.69     14.96 o 
   0  -6   6       12.17       10.52      0.81 o 
   1  -6   6      563.12      529.26      7.18 o 
   2  -6   6       11.91       11.66      1.15 o 
   3  -6   6       12.23       13.41      1.16 o 
   4  -6   6       69.43       70.21      2.10 o 
   5  -6   6       14.12       16.66      1.36 o 
   6  -6   6        8.23        8.95      1.33 o 
  -5  -5   6       87.93       98.53      3.05 o 
  -4  -5   6       54.36       54.24      1.65 o 
  -3  -5   6      388.79      392.16      5.68 o 
  -2  -5   6      574.37      556.23      6.40 o 
  -1  -5   6      200.28      196.39      2.67 o 
   0  -5   6        0.11        0.98      1.01 o 
   1  -5   6      498.30      474.32      6.00 o 
   2  -5   6       65.75       62.50      1.95 o 
   3  -5   6        0.92        2.89      0.95 o 
   4  -5   6      177.78      162.37      3.85 o 
   5  -5   6      110.72      116.66      3.14 o 
   6  -5   6       12.74       12.27      1.28 o 
  -6  -4   6       24.95       28.77      1.40 o 
  -5  -4   6      227.27      244.17      4.85 o 
  -4  -4   6       43.19       39.47      1.39 o 
  -3  -4   6      462.69      454.82      5.63 o 
  -2  -4   6       12.62       10.76      0.92 o 
  -1  -4   6       57.78       50.68      1.37 o 
   0  -4   6       82.00       81.53      1.63 o 
   1  -4   6      421.53      406.06      4.61 o 
   2  -4   6      205.10      193.28      3.48 o 
   3  -4   6        0.44       -1.47      1.48 o 
   4  -4   6      224.54      229.07      4.28 o 
   5  -4   6      101.95      116.34      3.34 o 
   6  -4   6       12.68       10.06      1.26 o 
   7  -4   6       50.85       53.38      1.87 o 
  -7  -3   6        6.66        5.83      1.19 o 
  -6  -3   6       58.37       59.82      1.89 o 
  -5  -3   6      228.90      220.27      4.47 o 
  -4  -3   6       78.61       85.27      2.43 o 
  -3  -3   6      311.72      316.70      4.41 o 
  -2  -3   6        2.02        4.94      0.68 o 
  -1  -3   6        1.77        2.59      0.42 o 
   0  -3   6        1.79        1.23      0.70 o 
   1  -3   6      175.22      187.05      2.17 o 
   2  -3   6        3.70        4.72      0.74 o 
   3  -3   6      144.98      137.28      3.05 o 
   4  -3   6       68.07       78.58      2.31 o 
   5  -3   6        0.13       -1.46      1.46 o 
   6  -3   6       18.26       21.41      1.33 o 
   7  -3   6       12.45       13.18      1.30 o 
  -7  -2   6       31.34       31.79      1.52 o 
  -6  -2   6       99.98      107.00      2.99 o 
  -5  -2   6        0.08       -1.50      1.50 o 
  -4  -2   6       48.82       46.76      1.50 o 
  -3  -2   6      506.19      485.54      5.00 o 
  -2  -2   6       36.76       53.96      1.52 o 
  -1  -2   6       51.51       68.86      1.29 o 
   0  -2   6      810.36      777.88      4.59 o 
   1  -2   6        2.71        2.97      0.41 o 
   2  -2   6      469.23      479.43      4.76 o 
   3  -2   6      501.86      500.12      5.25 o 
   4  -2   6        0.32        0.89      1.41 o 
   5  -2   6        9.93        9.39      0.96 o 
   6  -2   6       63.45       63.31      1.80 o 
   7  -2   6       49.91       50.09      1.82 o 
  -7  -1   6       55.07       55.89      1.75 o 
  -6  -1   6        2.14        2.52      1.53 o 
  -4  -1   6       68.55       78.71      2.09 o 
  -3  -1   6      119.76      112.26      2.45 o 
  -2  -1   6      757.11      751.82      5.38 o 
  -1  -1   6        7.01        6.91      0.41 o 
   0  -1   6     1098.93     1037.19      4.33 o 
   1  -1   6       60.29       50.87      1.03 o 
   2  -1   6      389.40      411.31      4.40 o 
   3  -1   6      224.74      198.64      3.44 o 
   4  -1   6       13.69       11.77      0.71 o 
   5  -1   6      141.62      133.97      3.62 o 
   6  -1   6       41.91       46.92      1.58 o 
  -8   0   6       15.16       15.86      1.40 o 
  -7   0   6        3.22        2.65      0.98 o 
  -6   0   6       63.11       61.91      1.85 o 
  -4   0   6       81.05       86.93      2.37 o 
  -3   0   6      390.38      424.47      4.42 o 
  -2   0   6      338.79      335.59      3.62 o 
  -1   0   6       25.24       29.32      0.64 o 
   0   0   6      289.69      334.36      2.54 o 
   1   0   6       13.43       22.12      0.53 o 
   2   0   6      104.66      111.62      2.47 o 
   3   0   6      581.72      564.04      5.81 o 
   4   0   6        3.67        2.52      1.46 o 
   5   0   6        4.88        4.61      0.99 o 
   6   0   6       11.56        9.75      1.22 o 
  -8   1   6        9.78        9.88      1.34 o 
  -7   1   6       46.34       45.04      1.57 o 
  -6   1   6       66.61       57.96      1.67 o 
  -5   1   6      114.46      124.90      3.08 o 
  -4   1   6      105.96      105.40      2.63 o 
  -3   1   6       81.94       76.24      2.13 o 
  -2   1   6        6.07        5.91      0.62 o 
  -1   1   6      341.08      330.41      2.62 o 
   0   1   6       74.21       79.43      1.44 o 
   1   1   6      701.16      706.09      4.05 o 
   2   1   6      244.15      237.18      3.68 o 
   3   1   6       44.06       44.90      1.38 o 
   4   1   6        0.25       -1.17      1.43 o 
   5   1   6        1.71        1.93      1.49 o 
   6   1   6       35.58       35.28      1.62 o 
  -8   2   6       11.01       12.59      1.30 o 
  -7   2   6       84.82       86.29      2.55 o 
  -6   2   6       29.60       31.64      1.30 o 
  -5   2   6       13.52       11.88      1.02 o 
  -4   2   6      447.05      435.81      5.13 o 
  -3   2   6        4.60        5.82      0.70 o 
  -2   2   6      220.23      239.78      3.45 o 
  -1   2   6       47.91       66.52      1.31 o 
   0   2   6       28.78       23.90      0.60 o 
   1   2   6        0.99        0.15      1.47 o 
   2   2   6      336.41      327.28      4.58 o 
   3   2   6       12.14       13.63      1.01 o 
   4   2   6       37.55       39.12      1.42 o 
   5   2   6       59.37       59.87      1.98 o 
  -8   3   6       27.45       24.63      1.52 o 
  -7   3   6      268.53      265.09      5.37 o 
  -6   3   6       66.15       67.12      2.10 o 
  -5   3   6       23.70       23.00      1.14 o 
  -4   3   6      268.14      265.51      4.26 o 
  -3   3   6       30.31       32.89      1.16 o 
  -2   3   6        5.39        7.09      0.84 o 
  -1   3   6     1068.33     1037.48     10.07 o 
   0   3   6       90.71       87.34      1.78 o 
   1   3   6      100.49      100.65      1.98 o 
   2   3   6      194.84      191.25      3.87 o 
   3   3   6      116.11      117.79      3.39 o 
   4   3   6        6.14        3.22      1.78 o 
   5   3   6       80.17       87.14      2.81 o 
  -7   4   6      100.77      105.42      3.15 o 
  -6   4   6        4.92        6.11      1.08 o 
  -5   4   6        4.55        5.77      0.96 o 
  -4   4   6      167.08      166.28      3.74 o 
  -3   4   6      438.05      431.51      5.67 o 
  -2   4   6       52.12       50.72      1.61 o 
  -1   4   6      595.70      579.57      4.41 o 
   0   4   6       30.34       28.98      0.86 o 
   1   4   6        0.04       -0.80      0.98 o 
   2   4   6      289.07      288.34      5.04 o 
   3   4   6       64.28       67.77      2.09 o 
   4   4   6        0.81        0.91      1.62 o 
  -7   5   6       18.97       16.82      1.36 o 
  -6   5   6       31.62       32.76      1.53 o 
  -5   5   6       13.69       11.95      1.16 o 
  -4   5   6       12.74       14.12      1.13 o 
  -3   5   6        4.01        5.51      1.00 o 
  -2   5   6      263.83      257.90      4.69 o 
  -1   5   6        6.63        7.21      0.68 o 
   0   5   6        1.25       -0.06      1.04 o 
   1   5   6       78.85       76.32      1.57 o 
   2   5   6       48.79       51.87      1.67 o 
   3   5   6        0.77       -0.19      1.75 o 
  -6   6   6       43.74       42.07      1.74 o 
  -5   6   6       85.02       89.56      2.68 o 
  -4   6   6       25.87       27.96      1.41 o 
  -3   6   6       82.58       78.23      2.26 o 
  -2   6   6      454.54      456.50      6.62 o 
  -1   6   6       24.58       24.69      0.93 o 
   0   6   6       14.27       12.48      1.97 o 
   1   6   6      221.12      228.08      3.67 o 
  -4   7   6       11.14       11.85      1.28 o 
  -3   7   6       21.93       21.18      1.40 o 
  -2   7   6       91.17       95.08      2.84 o 
  -1   7   6       19.21       21.89      1.01 o 
  -1  -8   7        3.45        3.41      1.03 o 
   0  -8   7        6.47        6.90      0.91 o 
   1  -8   7        6.84        8.85      0.96 o 
   2  -8   7       17.93       16.87      1.48 o 
   3  -8   7       11.66       10.69      1.47 o 
  -3  -7   7       14.64       15.53      1.32 o 
  -2  -7   7       43.40       38.46      1.66 o 
  -1  -7   7        0.00       -0.66      1.22 o 
   0  -7   7        0.38        0.20      1.27 o 
   1  -7   7       29.91       28.31      1.03 o 
   2  -7   7       17.19       15.06      1.34 o 
   3  -7   7       15.14       13.30      1.32 o 
   4  -7   7      116.07      129.72      3.54 o 
   5  -7   7        1.96        3.49      2.02 o 
  -4  -6   7       10.89       10.21      1.26 o 
  -3  -6   7        5.43        5.91      1.11 o 
  -2  -6   7      232.49      226.33      4.69 o 
  -1  -6   7       19.26       17.08      0.88 o 
   0  -6   7       44.46       43.05      1.04 o 
   1  -6   7       67.46       66.40      1.41 o 
   2  -6   7       28.64       26.90      1.34 o 
   3  -6   7        8.24        8.65      1.14 o 
   4  -6   7      205.73      218.38      4.77 o 
   5  -6   7       47.93       47.10      1.74 o 
  -5  -5   7       73.54       73.81      2.25 o 
  -4  -5   7        1.56        0.70      1.72 o 
  -3  -5   7       41.34       42.34      1.44 o 
  -2  -5   7      403.09      383.64      5.46 o 
  -1  -5   7       31.91       25.82      0.88 o 
   0  -5   7        6.58        4.75      1.37 o 
   1  -5   7      238.66      248.28      3.01 o 
   2  -5   7       48.22       51.44      1.50 o 
   3  -5   7       12.06       12.13      1.11 o 
   4  -5   7      109.91      111.26      2.99 o 
   5  -5   7       54.63       52.93      1.77 o 
   6  -5   7       14.88       15.33      1.35 o 
  -6  -4   7       13.27       15.55      1.28 o 
  -5  -4   7      184.96      189.84      4.44 o 
  -4  -4   7       14.82       13.34      1.11 o 
  -3  -4   7       21.03       24.72      1.21 o 
  -2  -4   7      111.16      108.76      2.84 o 
  -1  -4   7       41.34       43.88      0.91 o 
   0  -4   7       71.20       68.04      1.90 o 
   1  -4   7       33.47       27.31      1.28 o 
   2  -4   7       61.62       61.89      1.88 o 
   3  -4   7       58.82       59.45      1.76 o 
   4  -4   7       10.00        7.51      1.09 o 
   5  -4   7        1.29        0.45      1.60 o 
   6  -4   7       10.93       10.25      1.26 o 
  -7  -3   7       16.87       17.85      1.35 o 
  -6  -3   7      170.78      180.64      4.48 o 
  -5  -3   7        0.64        0.43      1.50 o 
  -4  -3   7      362.03      357.19      5.21 o 
  -3  -3   7      181.50      174.61      3.50 o 
  -2  -3   7        7.84        8.91      0.81 o 
  -1  -3   7       21.12       26.64      1.26 o 
   0  -3   7     1272.39     1283.86      5.53 o 
   1  -3   7       71.18       66.17      1.36 o 
   2  -3   7      128.04      120.63      2.88 o 
   3  -3   7      508.66      529.79      5.89 o 
   4  -3   7       14.85       15.17      1.10 o 
   5  -3   7        0.52        0.81      1.55 o 
   6  -3   7      109.69      116.35      3.25 o 
  -7  -2   7      155.86      159.81      4.47 o 
  -6  -2   7      590.29      611.56      7.58 o 
  -5  -2   7        8.28        8.13      0.98 o 
  -4  -2   7      482.94      466.60      5.57 o 
  -3  -2   7      498.36      480.89      5.24 o 
  -2  -2   7      128.75      138.42      2.76 o 
  -1  -2   7        2.86        4.38      0.44 o 
   0  -2   7      538.20      485.86      3.33 o 
   1  -2   7      115.77      106.09      1.74 o 
   2  -2   7        4.09        4.88      0.83 o 
   3  -2   7      525.93      513.43      5.69 o 
   4  -2   7       43.61       42.46      1.34 o 
   5  -2   7        4.22        0.58      1.56 o 
   6  -2   7      166.34      170.80      4.50 o 
  -7  -1   7        1.94        3.12      1.04 o 
  -6  -1   7      211.66      203.01      4.42 o 
  -5  -1   7       99.61       94.18      2.54 o 
  -4  -1   7      208.47      202.62      3.67 o 
  -3  -1   7      210.06      190.49      3.26 o 
  -2  -1   7      459.66      471.68      4.64 o 
  -1  -1   7      151.13      146.99      1.86 o 
   0  -1   7      299.92      278.99      2.51 o 
   1  -1   7        4.37        6.44      0.46 o 
   2  -1   7       26.88       22.76      0.97 o 
   3  -1   7      699.16      674.35      6.55 o 
   4  -1   7        6.51        5.82      0.93 o 
   5  -1   7       13.51       14.67      1.11 o 
   6  -1   7       76.69       77.10      2.21 o 
  -7   0   7       74.15       68.72      2.07 o 
  -6   0   7       26.81       29.62      1.32 o 
  -5   0   7      367.54      353.99      5.16 o 
  -4   0   7      176.73      182.05      3.44 o 
  -3   0   7      330.93      322.96      4.13 o 
  -2   0   7      424.90      416.41      4.41 o 
  -1   0   7      176.93      162.56      2.21 o 
   0   0   7       58.08       49.78      1.09 o 
   1   0   7       18.23       23.91      0.61 o 
   2   0   7      173.42      171.94      3.31 o 
   3   0   7      129.73      129.42      3.15 o 
   4   0   7       13.90       11.85      1.06 o 
   5   0   7      164.65      164.65      4.09 o 
   6   0   7       69.27       63.63      1.98 o 
  -8   1   7      141.51      152.99      4.57 o 
  -7   1   7      105.82      106.61      2.98 o 
  -6   1   7        0.94       -0.64      1.41 o 
  -5   1   7      161.12      161.45      3.58 o 
  -4   1   7       78.87       80.03      2.10 o 
  -3   1   7       21.47       24.12      0.96 o 
  -2   1   7     1321.73     1282.83      7.84 o 
  -1   1   7      269.07      249.96      2.75 o 
   0   1   7       44.16       48.32      1.02 o 
   1   1   7      624.49      617.74      5.82 o 
   2   1   7      292.63      287.40      4.35 o 
   3   1   7        0.28       -0.06      1.37 o 
   4   1   7       20.54       21.07      1.12 o 
   5   1   7       66.66       69.95      2.19 o 
  -8   2   7       70.03       70.68      2.23 o 
  -7   2   7        6.22        8.20      1.13 o 
  -6   2   7       53.33       55.09      1.61 o 
  -5   2   7      144.45      134.64      3.38 o 
  -4   2   7      311.02      298.56      4.52 o 
  -3   2   7       99.24       99.01      2.63 o 
  -2   2   7      464.47      449.25      5.01 o 
  -1   2   7      564.40      520.03      3.77 o 
   0   2   7        8.72        8.48      0.60 o 
   1   2   7      407.97      400.34      3.58 o 
   2   2   7      278.18      271.12      4.49 o 
   3   2   7      166.12      157.09      3.79 o 
   4   2   7      112.26      114.34      3.07 o 
   5   2   7      150.52      157.71      4.40 o 
  -7   3   7       20.82       21.26      1.36 o 
  -6   3   7       15.34       16.12      1.25 o 
  -5   3   7       13.02       13.07      1.03 o 
  -4   3   7        2.44        1.59      1.50 o 
  -3   3   7      207.10      216.03      3.92 o 
  -2   3   7       26.79       23.80      1.09 o 
  -1   3   7       31.73       30.08      0.81 o 
   0   3   7       14.61       15.76      0.71 o 
   1   3   7       20.91       19.96      0.79 o 
   2   3   7      158.44      151.59      3.70 o 
   3   3   7       22.36       24.83      1.29 o 
   4   3   7        1.47        1.49      1.59 o 
  -7   4   7        8.10        6.00      1.21 o 
  -6   4   7      229.74      233.49      5.11 o 
  -5   4   7       19.17       19.56      1.16 o 
  -4   4   7        1.47        0.55      1.45 o 
  -3   4   7      458.09      452.32      5.94 o 
  -2   4   7        9.13        6.97      1.00 o 
  -1   4   7       57.01       55.92      1.23 o 
   0   4   7      111.72      111.47      2.74 o 
   1   4   7        8.76        8.86      0.70 o 
   2   4   7       12.62       10.06      1.09 o 
   3   4   7      220.95      226.72      5.15 o 
  -6   5   7       64.75       63.90      1.91 o 
  -5   5   7       10.83       13.29      1.22 o 
  -4   5   7        5.63        7.87      1.09 o 
  -3   5   7      393.58      382.33      5.96 o 
  -2   5   7       17.63       17.86      1.17 o 
  -1   5   7        8.51        9.50      0.71 o 
   0   5   7       65.79       73.90      1.57 o 
   1   5   7       72.03       73.05      3.12 o 
   2   5   7        1.39        3.14      1.67 o 
  -5   6   7       19.53       21.51      1.42 o 
  -4   6   7        0.02        1.77      1.72 o 
  -3   6   7       79.05       74.90      2.12 o 
  -2   6   7        0.64        0.33      1.70 o 
  -1   6   7        3.71        3.02      1.73 o 
   0   6   7      110.52      109.93      2.31 o 
   1   6   7        7.86        7.58      1.49 o 
  -1  -8   8       25.82       26.48      1.11 o 
   0  -8   8      187.82      195.64      4.24 o 
   1  -8   8       17.10       19.72      1.40 o 
   2  -8   8        0.95       -0.81      2.02 o 
   3  -8   8       85.53       89.34      2.66 o 
  -3  -7   8       47.12       50.78      1.90 o 
  -2  -7   8      163.45      162.49      4.46 o 
  -1  -7   8       35.43       35.06      1.10 o 
   0  -7   8       97.64       91.99      2.93 o 
   1  -7   8       37.65       37.39      1.10 o 
   2  -7   8        0.02       -0.98      1.84 o 
   3  -7   8       81.59       77.93      2.34 o 
   4  -7   8       55.10       56.73      1.90 o 
  -4  -6   8        1.18        2.17      1.75 o 
  -3  -6   8       40.10       41.09      1.62 o 
  -2  -6   8        7.80        7.42      1.18 o 
  -1  -6   8      137.05      140.55      2.65 o 
   0  -6   8      134.72      134.40      2.50 o 
   1  -6   8       12.47       14.43      0.81 o 
   2  -6   8       57.48       55.14      1.81 o 
   3  -6   8       64.31       61.59      1.96 o 
   4  -6   8       44.08       48.52      1.78 o 
   5  -6   8        9.73       10.23      1.35 o 
  -5  -5   8        1.17        1.00      1.72 o 
  -4  -5   8      184.95      175.68      4.34 o 
  -3  -5   8        1.08        0.22      1.48 o 
  -2  -5   8       69.77       66.53      2.12 o 
  -1  -5   8      350.34      335.96      3.65 o 
   0  -5   8        8.05        6.91      1.04 o 
   1  -5   8        0.38        0.64      0.84 o 
   2  -5   8      250.41      240.35      4.48 o 
   3  -5   8        7.73        7.64      1.07 o 
   4  -5   8       62.45       64.96      1.83 o 
   5  -5   8       48.74       49.63      1.74 o 
  -6  -4   8       21.11       19.96      1.40 o 
  -5  -4   8       13.95       16.56      1.20 o 
  -4  -4   8       55.77       59.09      1.77 o 
  -3  -4   8        0.14       -0.90      1.54 o 
  -2  -4   8       76.73       70.53      2.29 o 
  -1  -4   8      693.68      695.22      5.45 o 
   0  -4   8       61.00       61.20      1.27 o 
   1  -4   8       42.54       41.30      0.93 o 
   2  -4   8      263.17      247.81      4.35 o 
   3  -4   8       31.90       31.67      1.29 o 
   4  -4   8        9.22        9.19      1.08 o 
   5  -4   8      146.80      140.47      4.11 o 
   6  -4   8       11.90        9.67      1.34 o 
  -6  -3   8        3.37        2.85      1.74 o 
  -5  -3   8       24.41       26.59      1.31 o 
  -4  -3   8      397.44      400.64      5.63 o 
  -3  -3   8       25.93       22.43      1.16 o 
  -2  -3   8       26.84       24.12      1.05 o 
  -1  -3   8      691.07      699.70      4.39 o 
   0  -3   8        4.19        6.66      0.69 o 
   1  -3   8       44.39       45.69      2.09 o 
   2  -3   8      700.79      683.52      6.66 o 
   3  -3   8       59.90       61.73      1.78 o 
   4  -3   8        4.95        3.89      0.92 o 
   5  -3   8      165.74      156.83      4.26 o 
   6  -3   8       85.57       91.65      2.82 o 
  -7  -2   8        5.56        4.87      1.15 o 
  -6  -2   8       30.19       27.16      1.42 o 
  -5  -2   8        6.31        7.34      1.02 o 
  -4  -2   8        0.69        2.21      1.37 o 
  -3  -2   8       17.84       18.18      1.01 o 
  -2  -2   8      500.77      497.03      5.18 o 
  -1  -2   8      171.25      174.93      2.23 o 
   0  -2   8       67.61       62.80      1.32 o 
   1  -2   8       19.56       19.79      0.71 o 
   2  -2   8      341.40      319.85      4.61 o 
   3  -2   8        8.91        9.66      0.98 o 
   4  -2   8        4.30        3.33      0.93 o 
   5  -2   8       20.64       22.55      1.31 o 
   6  -2   8        1.98        1.77      1.14 o 
  -7  -1   8       42.14       42.83      1.64 o 
  -6  -1   8       51.63       49.65      1.60 o 
  -5  -1   8      199.42      201.17      4.20 o 
  -4  -1   8       20.46       19.66      1.05 o 
  -3  -1   8      109.61      111.42      2.78 o 
  -2  -1   8      198.81      191.47      3.31 o 
  -1  -1   8        8.34        6.59      0.50 o 
   0  -1   8      104.02      109.33      1.83 o 
   1  -1   8      822.29      799.18     10.24 o 
   2  -1   8       68.60       66.31      2.08 o 
   4  -1   8      196.60      197.81      4.17 o 
   5  -1   8       81.77       80.60      2.19 o 
   6  -1   8       19.67       20.12      1.42 o 
  -7   0   8        5.68        4.76      1.12 o 
  -6   0   8        4.25        2.62      1.51 o 
  -5   0   8      137.77      144.94      3.52 o 
  -4   0   8        2.91        2.81      0.82 o 
  -3   0   8       39.40       39.13      1.21 o 
  -2   0   8      782.71      750.83      6.31 o 
  -1   0   8      478.69      440.37      6.81 o 
   0   0   8        1.01        0.94      0.87 o 
   1   0   8      852.54      814.04     10.87 o 
   2   0   8        7.50        6.80      0.97 o 
   3   0   8      219.89      199.04      4.07 o 
   4   0   8      274.12      265.50      5.06 o 
   5   0   8        0.91        2.44      1.00 o 
  -7   1   8       11.71       10.35      1.23 o 
  -6   1   8        8.60        9.97      1.07 o 
  -5   1   8       85.65       87.86      2.53 o 
  -4   1   8        9.27       11.53      1.02 o 
  -3   1   8      233.11      229.01      3.85 o 
  -2   1   8       58.37       54.07      1.63 o 
  -1   1   8       13.33       12.78      0.64 o 
   0   1   8       36.07       34.67      1.44 o 
   1   1   8      116.99      103.76      1.98 o 
   2   1   8        4.45        5.46      0.93 o 
   3   1   8       39.07       43.77      1.39 o 
   4   1   8       66.31       68.94      2.05 o 
   5   1   8        8.98        6.63      1.19 o 
  -7   2   8       19.16       19.36      1.33 o 
  -6   2   8       26.17       27.53      1.37 o 
  -5   2   8      102.23       99.57      2.69 o 
  -4   2   8      118.13      112.69      3.22 o 
  -3   2   8      183.22      189.02      3.70 o 
  -2   2   8       46.00       42.84      1.26 o 
  -1   2   8       52.61       55.27      1.14 o 
   0   2   8       54.65       50.23      1.06 o 
   1   2   8       10.53        8.57      0.69 o 
   2   2   8      105.20       97.72      2.63 o 
   3   2   8       23.76       27.81      1.32 o 
   4   2   8       32.36       38.71      1.55 o 
  -7   3   8       29.64       30.81      1.56 o 
  -6   3   8      159.94      171.56      4.32 o 
  -5   3   8       90.98       89.78      2.76 o 
  -4   3   8       17.91       14.52      1.12 o 
  -3   3   8      181.17      172.79      3.82 o 
  -2   3   8       35.84       32.52      1.29 o 
  -1   3   8       34.16       32.51      0.88 o 
   0   3   8      201.96      179.55      2.72 o 
   1   3   8        0.91        0.57      0.71 o 
   2   3   8       16.41       14.73      1.17 o 
   3   3   8      117.81      128.67      3.42 o 
   4   3   8        2.53       -0.19      1.89 o 
  -6   4   8       44.32       43.43      1.69 o 
  -5   4   8        0.35        2.81      0.93 o 
  -4   4   8        2.85        3.20      0.94 o 
  -3   4   8      189.35      186.59      4.19 o 
  -2   4   8        5.28        7.17      0.90 o 
  -1   4   8        0.58        1.47      1.20 o 
   0   4   8       73.25       74.68      1.56 o 
   1   4   8        4.15        4.56      0.91 o 
   2   4   8       64.65       63.82      1.81 o 
   3   4   8      101.16      120.61      3.50 o 
  -6   5   8        9.78        7.34      1.29 o 
  -5   5   8        5.03        4.39      1.13 o 
  -4   5   8        0.18       -1.18      1.67 o 
  -3   5   8       74.62       68.39      2.13 o 
  -2   5   8       16.38       17.57      1.25 o 
  -1   5   8        9.57        9.84      0.81 o 
   0   5   8      139.82      141.44      2.83 o 
   1   5   8        1.93        3.89      0.87 o 
  -4   6   8        6.31        9.34      1.17 o 
  -3   6   8        4.62        6.54      1.14 o 
  -2   6   8        6.32        6.42      1.10 o 
  -1   6   8       53.00       56.42      1.31 o 
   1  -8   9       20.98       19.04      1.51 o 
  -2  -7   9      128.29      134.82      3.61 o 
  -1  -7   9        8.27        9.17      0.90 o 
   0  -7   9       15.03       14.53      0.94 o 
   1  -7   9        2.48        2.22      0.83 o 
   2  -7   9       15.34       14.15      1.34 o 
   3  -7   9       27.36       30.78      1.64 o 
  -4  -6   9       85.10       86.98      2.56 o 
  -3  -6   9        0.00        1.72      1.68 o 
  -2  -6   9       57.53       60.67      1.79 o 
  -1  -6   9       53.38       48.41      1.14 o 
   0  -6   9       50.99       50.36      1.14 o 
   1  -6   9       90.63       85.15      1.77 o 
   2  -6   9       89.09       98.65      2.95 o 
   3  -6   9        0.06        2.89      1.06 o 
   4  -6   9       27.87       26.74      1.63 o 
  -5  -5   9       13.68       13.89      1.30 o 
  -4  -5   9        9.41        8.82      1.14 o 
  -3  -5   9       12.02       13.42      1.17 o 
  -2  -5   9      214.96      214.14      4.49 o 
  -1  -5   9      372.41      352.13      3.79 o 
   0  -5   9        4.66        4.28      1.56 o 
   1  -5   9       55.92       55.74      1.23 o 
   2  -5   9       34.04       35.54      1.44 o 
   3  -5   9       92.27       93.25      2.87 o 
   4  -5   9      134.63      151.04      4.20 o 
   5  -5   9       71.71       76.15      2.28 o 
  -5  -4   9        2.10        0.94      1.61 o 
  -4  -4   9       68.21       66.93      2.07 o 
  -3  -4   9        9.07        8.88      0.99 o 
  -2  -4   9        0.03        0.25      1.47 o 
  -1  -4   9       79.50       75.86      1.65 o 
   0  -4   9      105.48       99.48      1.94 o 
   1  -4   9       17.83       17.88      0.81 o 
   2  -4   9      135.45      139.56      3.64 o 
   3  -4   9       86.24       80.96      2.32 o 
   4  -4   9       92.97       94.09      3.00 o 
   5  -4   9       22.54       25.39      1.43 o 
  -6  -3   9       79.68       74.70      2.22 o 
  -5  -3   9       23.45       21.50      1.28 o 
  -4  -3   9        3.18        3.52      0.92 o 
  -3  -3   9      214.33      195.07      3.99 o 
  -2  -3   9      106.93       98.79      2.91 o 
  -1  -3   9       49.82       50.75      1.02 o 
   0  -3   9        1.97        2.45      0.95 o 
   1  -3   9      192.70      190.09      2.67 o 
   2  -3   9      146.33      140.99      3.47 o 
   3  -3   9      101.05      103.49      2.73 o 
   4  -3   9       26.27       28.65      1.35 o 
   5  -3   9       16.78       16.55      1.34 o 
  -6  -2   9      258.01      262.78      5.37 o 
  -5  -2   9      127.78      129.72      3.61 o 
  -4  -2   9        4.87        3.92      0.92 o 
  -3  -2   9      163.27      147.80      3.44 o 
  -2  -2   9        7.67       10.69      0.91 o 
  -1  -2   9       30.20       28.81      0.81 o 
   0  -2   9      329.24      320.68      8.07 o 
   1  -2   9      153.01      146.57      2.35 o 
   2  -2   9      109.39      102.87      2.64 o 
   3  -2   9       15.97       16.04      1.07 o 
   4  -2   9      130.74      130.66      3.30 o 
   5  -2   9       36.79       32.83      1.60 o 
  -7  -1   9        2.73        3.70      1.06 o 
  -6  -1   9      204.03      209.47      4.72 o 
  -5  -1   9       37.74       39.62      1.36 o 
  -4  -1   9      136.28      133.17      3.37 o 
  -3  -1   9      173.29      170.37      3.56 o 
  -2  -1   9      222.60      219.05      3.74 o 
  -1  -1   9       10.99       10.59      0.87 o 
   0  -1   9       70.15       67.00      1.48 o 
   1  -1   9       19.82       21.63      0.76 o 
   2  -1   9        0.24        1.17      1.43 o 
   3  -1   9        0.42       -0.07      0.33 o 
   4  -1   9      199.37      198.53      4.59 o 
   5  -1   9       12.34       11.14      1.26 o 
  -7   0   9       97.13       95.23      2.85 o 
  -6   0   9        3.17        3.26      1.69 o 
  -5   0   9       67.84       67.37      1.94 o 
  -4   0   9       14.45       12.59      0.98 o 
  -3   0   9      348.15      343.05      4.89 o 
  -2   0   9        0.07       -1.34      1.34 o 
  -1   0   9      255.70      237.08      4.00 o 
   0   0   9      148.27      153.18      3.83 o 
   1   0   9       57.93       55.04      1.32 o 
   2   0   9        2.96        1.60      1.38 o 
   3   0   9       60.07       57.83      1.68 o 
   4   0   9      172.02      168.83      4.26 o 
   5   0   9        0.05       -0.94      1.75 o 
  -7   1   9       98.59       98.47      2.89 o 
  -6   1   9       19.39       20.18      1.27 o 
  -5   1   9      111.01      119.51      3.38 o 
  -4   1   9      253.89      252.88      4.60 o 
  -2   1   9      249.03      239.16      4.14 o 
  -1   1   9      145.80      143.48      2.30 o 
   0   1   9        3.69        1.94      1.03 o 
   1   1   9      223.39      198.81      2.81 o 
   2   1   9       50.47       56.66      1.74 o 
   3   1   9        2.44        1.31      0.97 o 
   4   1   9       21.49       22.05      1.32 o 
  -7   2   9       74.71       78.35      2.41 o 
  -6   2   9       13.91       14.11      1.25 o 
  -5   2   9        1.66       -0.66      1.51 o 
  -4   2   9      138.71      135.27      3.60 o 
  -3   2   9       11.40       11.37      1.04 o 
  -2   2   9        3.21        2.03      1.51 o 
  -1   2   9      164.86      167.78      2.63 o 
   0   2   9      129.85      119.48      2.29 o 
   1   2   9        6.59        6.08      0.67 o 
   2   2   9      335.78      355.10      5.66 o 
   3   2   9       37.45       33.22      1.57 o 
   4   2   9        2.95        2.57      1.78 o 
  -6   3   9       16.95       15.07      1.29 o 
  -5   3   9       21.65       22.27      1.30 o 
  -4   3   9      388.92      407.45      6.08 o 
  -3   3   9        1.59        1.39      1.40 o 
  -2   3   9       15.02       13.74      1.01 o 
  -1   3   9      508.62      502.74      4.54 o 
   0   3   9      311.95      291.65      7.81 o 
   1   3   9        0.09       -0.48      1.08 o 
   2   3   9      172.59      168.73      4.39 o 
   3   3   9        0.78        0.19      1.58 o 
  -6   4   9       17.90       17.88      1.41 o 
  -5   4   9       38.52       38.15      1.54 o 
  -4   4   9      111.51      113.57      3.20 o 
  -3   4   9        0.00        1.55      1.60 o 
  -2   4   9        0.89       -0.90      1.56 o 
  -1   4   9       23.15       27.19      0.94 o 
   0   4   9        6.02        6.58      0.74 o 
   1   4   9       41.40       44.90      1.13 o 
   2   4   9       10.51       11.22      1.18 o 
  -5   5   9      111.64      112.42      3.18 o 
  -4   5   9        6.76        6.71      1.17 o 
  -3   5   9      110.31      108.45      3.13 o 
  -2   5   9      258.59      257.06      5.46 o 
  -1   5   9        2.41        2.92      0.90 o 
   0   5   9       25.46       32.30      1.08 o 
  -2  -7  10       85.80       89.72      2.83 o 
  -1  -7  10        0.37       -1.33      1.33 o 
   0  -7  10       12.50       12.30      0.91 o 
   1  -7  10      160.05      159.62      3.19 o 
   2  -7  10        1.72        1.49      2.00 o 
  -3  -6  10        5.31        5.69      1.17 o 
  -2  -6  10      358.74      373.87      6.24 o 
  -1  -6  10       38.64       39.59      1.12 o 
   0  -6  10       59.75       56.07      1.28 o 
   1  -6  10       22.49       23.47      0.99 o 
   2  -6  10        0.22       -0.59      1.89 o 
   3  -6  10        4.52        3.76      1.19 o 
   4  -6  10      108.23      111.55      3.29 o 
  -4  -5  10       31.81       33.15      1.47 o 
  -3  -5  10        1.03        0.97      1.69 o 
  -2  -5  10       75.75       80.19      2.60 o 
  -1  -5  10       44.98       39.14      1.05 o 
   0  -5  10       37.42       32.48      0.99 o 
   1  -5  10      104.87      104.32      2.07 o 
   2  -5  10       62.45       68.53      1.93 o 
   3  -5  10        0.80        2.22      1.82 o 
   4  -5  10      176.37      168.15      4.67 o 
  -5  -4  10        8.20        8.50      1.20 o 
  -4  -4  10       24.86       25.99      1.34 o 
  -3  -4  10      313.08      310.16      5.30 o 
  -2  -4  10      122.04      118.12      3.29 o 
  -1  -4  10        0.07        1.39      1.18 o 
   0  -4  10       33.21       31.75      0.92 o 
   1  -4  10      122.96      128.86      3.01 o 
   2  -4  10        2.35        2.74      1.68 o 
   3  -4  10       84.30       80.48      2.46 o 
   4  -4  10       25.20       26.78      1.46 o 
  -6  -3  10      149.07      161.72      4.60 o 
  -5  -3  10       50.78       43.89      1.66 o 
  -4  -3  10       17.36       19.23      1.20 o 
  -3  -3  10      137.30      156.16      3.66 o 
  -2  -3  10       59.04       57.37      1.73 o 
  -1  -3  10       16.54       16.80      0.77 o 
   0  -3  10      567.20      544.29      4.93 o 
   1  -3  10       78.31       83.11      1.75 o 
   2  -3  10      272.68      275.79      4.91 o 
   3  -3  10      297.66      300.94      5.34 o 
   4  -3  10        5.06        4.86      1.11 o 
   5  -3  10        5.17        3.85      1.16 o 
  -6  -2  10      108.27      118.89      3.37 o 
  -5  -2  10        9.08        9.89      1.15 o 
  -4  -2  10        2.99        1.54      1.42 o 
  -3  -2  10      276.50      263.34      4.62 o 
  -2  -2  10       10.14       11.49      0.98 o 
  -1  -2  10      286.91      282.46      3.21 o 
   0  -2  10     1485.24     1440.53      7.06 o 
   1  -2  10        0.05        0.38      1.01 o 
   2  -2  10      112.85      109.16      3.23 o 
   3  -2  10      188.73      180.09      4.36 o 
   4  -2  10       18.96       19.90      1.37 o 
   5  -2  10        5.09        6.53      1.12 o 
  -6  -1  10       20.51       20.88      1.39 o 
  -5  -1  10       14.24       15.23      1.22 o 
  -4  -1  10        0.36       -1.46      1.46 o 
  -3  -1  10      170.36      167.34      3.73 o 
  -2  -1  10        7.09        6.38      0.94 o 
  -1  -1  10      310.01      301.69      3.32 o 
   0  -1  10       68.68       66.83      1.35 o 
   1  -1  10      196.06      200.65      6.78 o 
   2  -1  10        0.77        2.28      1.28 o 
   3  -1  10      114.70      116.83      3.07 o 
   4  -1  10       77.75       67.39      2.05 o 
  -7   0  10       24.81       23.98      1.49 o 
  -6   0  10       15.47       16.68      1.22 o 
  -5   0  10       96.29       97.29      2.84 o 
  -4   0  10       32.92       34.43      1.31 o 
  -3   0  10      274.22      267.36      4.62 o 
  -2   0  10      844.45      823.74      7.70 o 
  -1   0  10      688.27      672.42      4.93 o 
   0   0  10       10.02        9.55      0.68 o 
   1   0  10       96.99       97.12      1.83 o 
   2   0  10      189.41      173.25      4.01 o 
   3   0  10        0.89        1.05      1.61 o 
   4   0  10       60.63       61.94      1.88 o 
  -6   1  10       13.14       10.99      1.20 o 
  -5   1  10      276.82      272.61      5.28 o 
  -4   1  10      459.47      465.34      6.40 o 
  -3   1  10       16.35       18.49      1.11 o 
  -2   1  10       51.85       52.02      1.50 o 
  -1   1  10      117.40      115.77      2.64 o 
   0   1  10        0.06       -0.46      0.95 o 
   1   1  10      178.07      170.54      2.78 o 
   2   1  10       78.71       85.80      2.47 o 
   3   1  10       18.84       14.12      1.24 o 
   4   1  10       78.13       83.58      2.55 o 
  -6   2  10        0.38        2.21      1.64 o 
  -5   2  10        3.51        3.45      1.73 o 
  -4   2  10       30.03       27.07      1.36 o 
  -3   2  10      154.70      153.56      3.85 o 
  -2   2  10       10.97       10.32      1.01 o 
  -1   2  10      125.14      128.46      2.43 o 
   0   2  10       33.07       24.61      0.88 o 
   1   2  10        4.20        4.81      1.89 o 
   2   2  10       32.87       34.90      1.52 o 
   3   2  10        5.57        5.86      1.14 o 
  -6   3  10      231.96      226.74      5.54 o 
  -5   3  10      104.40      107.23      3.29 o 
  -4   3  10        9.51        7.78      1.16 o 
  -3   3  10       33.23       34.98      1.46 o 
  -2   3  10        1.78        0.23      1.60 o 
  -1   3  10        4.80        5.99      0.74 o 
   0   3  10       68.32       69.71      1.50 o 
   1   3  10        0.04       -0.63      1.16 o 
   2   3  10        2.66       -0.37      1.67 o 
  -5   4  10        2.69        3.85      1.13 o 
  -4   4  10        3.33        2.41      1.66 o 
  -3   4  10       43.11       43.07      1.62 o 
  -2   4  10       24.59       26.53      1.37 o 
  -1   4  10       47.42       41.82      1.12 o 
   0   4  10       69.47       74.90      1.58 o 
   1   4  10       65.09       76.96      1.63 o 
  -3   5  10       10.77       10.63      1.22 o 
  -2   5  10       21.70       25.70      1.46 o 
   0  -7  11       39.82       40.71      1.22 o 
  -2  -6  11        2.83        0.53      1.94 o 
  -1  -6  11      125.98      131.13      2.46 o 
   0  -6  11       10.76        7.73      0.90 o 
   1  -6  11        0.36        3.17      0.76 o 
   2  -6  11        3.59        3.80      1.96 o 
   3  -6  11        5.45        7.05      1.33 o 
  -4  -5  11       30.02       27.13      1.52 o 
  -3  -5  11       65.80       65.16      2.03 o 
  -2  -5  11       65.85       66.04      1.97 o 
  -1  -5  11      285.42      285.55      3.76 o 
   0  -5  11       29.02       26.14      1.13 o 
   1  -5  11        0.81       -0.06      1.86 o 
   2  -5  11      168.33      169.22      4.49 o 
   3  -5  11      134.42      128.09      3.59 o 
  -5  -4  11        0.00       -1.14      1.70 o 
  -4  -4  11      155.41      163.22      4.53 o 
  -3  -4  11       22.36       23.73      1.32 o 
  -2  -4  11        5.59        5.12      1.02 o 
  -1  -4  11       82.61       83.57      2.05 o 
   0  -4  11       90.16       87.14      1.80 o 
   1  -4  11       74.70       77.31      1.70 o 
   2  -4  11       35.05       39.27      1.57 o 
   3  -4  11        9.47        6.56      1.19 o 
   4  -4  11       14.58       13.63      1.32 o 
  -5  -3  11       48.06       43.67      1.66 o 
  -4  -3  11        3.36       -0.24      1.83 o 
  -3  -3  11       27.60       22.50      1.30 o 
  -2  -3  11       26.99       24.61      1.19 o 
  -1  -3  11      105.79      111.73      2.17 o 
   0  -3  11        1.66       -0.52      1.11 o 
   1  -3  11      265.90      260.10      3.45 o 
   2  -3  11       13.82       12.39      1.15 o 
   3  -3  11       35.53       36.49      1.60 o 
   4  -3  11       28.37       30.69      1.52 o 
  -6  -2  11       25.87       31.23      1.56 o 
  -5  -2  11      230.93      240.71      5.11 o 
  -4  -2  11        4.54        4.99      1.02 o 
  -3  -2  11        0.28        1.21      1.39 o 
  -2  -2  11       87.47       75.83      2.18 o 
  -1  -2  11       72.79       65.49      1.40 o 
   0  -2  11       11.10       10.01      1.13 o 
   1  -2  11       15.62       17.34      0.81 o 
   2  -2  11        4.52        4.71      0.97 o 
   3  -2  11       11.81       13.48      1.23 o 
   4  -2  11       55.94       57.61      1.91 o 
  -6  -1  11       13.26       10.59      1.29 o 
  -5  -1  11       66.69       71.66      2.15 o 
  -4  -1  11        7.20        8.14      1.02 o 
  -3  -1  11       25.06       25.20      1.25 o 
  -2  -1  11      175.30      166.27      3.91 o 
  -1  -1  11      266.14      257.32      4.82 o 
   0  -1  11       40.12       36.22      0.94 o 
   1  -1  11       28.88       30.16      1.40 o 
   2  -1  11       27.41       24.36      1.34 o 
   3  -1  11        1.81       -1.11      1.79 o 
   4  -1  11       94.35       94.42      2.87 o 
  -6   0  11       26.93       29.46      1.48 o 
  -5   0  11      177.18      188.97      4.51 o 
  -4   0  11       12.45       12.93      1.10 o 
  -3   0  11      117.32      110.00      3.30 o 
  -2   0  11       56.66       57.31      1.81 o 
  -1   0  11       24.24       25.55      0.86 o 
   0   0  11        0.32        0.21      0.93 o 
   1   0  11       78.04       77.33      1.78 o 
   2   0  11       71.90       68.05      2.12 o 
   3   0  11        7.52        7.82      1.11 o 
  -6   1  11        3.71        3.33      1.83 o 
  -5   1  11       72.09       74.34      2.29 o 
  -4   1  11        0.83       -1.50      1.63 o 
  -3   1  11       41.98       43.78      1.52 o 
  -2   1  11      274.07      274.74      4.94 o 
  -1   1  11       11.29        9.99      1.26 o 
   0   1  11        8.83        9.81      0.77 o 
   1   1  11       71.63       76.60      1.65 o 
   2   1  11        0.87       -0.09      1.61 o 
   3   1  11        1.09        1.33      1.70 o 
  -6   2  11       62.02       71.21      2.04 o 
  -5   2  11      155.62      152.79      4.48 o 
  -4   2  11       10.58       10.96      1.23 o 
  -3   2  11       39.72       40.77      1.51 o 
  -2   2  11       14.26       13.71      1.16 o 
  -1   2  11        5.36        6.40      0.72 o 
   0   2  11      269.54      262.37      3.65 o 
   1   2  11        0.13        0.50      1.15 o 
   2   2  11        1.03        0.18      1.84 o 
  -5   3  11        0.67        1.41      1.63 o 
  -4   3  11       81.83       80.88      2.42 o 
  -3   3  11       65.07       66.44      1.98 o 
  -2   3  11       23.98       20.85      1.31 o 
  -1   3  11       34.69       33.28      1.26 o 
   0   3  11      125.97      134.34      2.58 o 
   1   3  11        6.85        7.15      0.83 o 
  -4   4  11       12.81       12.17      1.31 o 
  -3   4  11      133.83      138.63      3.76 o 
  -2   4  11       13.14       13.20      1.24 o 
  -1   4  11        4.20        7.18      0.80 o 
  -1  -6  12       31.30       40.97      1.19 o 
   0  -6  12       37.23       33.44      1.11 o 
   1  -6  12        3.22        3.69      0.82 o 
  -3  -5  12       10.46        6.21      1.20 o 
  -2  -5  12        0.07        1.13      1.70 o 
  -1  -5  12       86.99       83.57      2.09 o 
   0  -5  12        1.71        0.94      1.24 o 
   1  -5  12        4.63        4.03      2.03 o 
   2  -5  12      110.29      120.99      3.47 o 
  -4  -4  12       49.25       51.28      1.82 o 
  -3  -4  12        1.02        1.64      1.64 o 
  -2  -4  12       44.74       42.64      1.53 o 
  -1  -4  12      176.01      177.27      3.08 o 
   0  -4  12        6.52        6.10      1.69 o 
   1  -4  12       14.26       15.44      0.91 o 
   2  -4  12       24.38       27.29      1.46 o 
   3  -4  12        0.32        1.98      1.05 o 
  -5  -3  12       19.27       25.55      1.48 o 
  -4  -3  12       88.96       88.99      2.61 o 
  -3  -3  12       17.51       17.61      1.28 o 
  -2  -3  12       48.42       46.21      1.54 o 
  -1  -3  12       55.69       49.82      1.14 o 
   0  -3  12      184.79      191.18      5.59 o 
   1  -3  12       51.57       51.56      1.15 o 
   2  -3  12        7.47        6.97      1.16 o 
   3  -3  12       22.44       26.61      1.49 o 
  -5  -2  12       78.03       73.57      2.36 o 
  -4  -2  12       16.95       14.39      1.18 o 
  -3  -2  12       77.26       82.08      2.42 o 
  -2  -2  12      281.18      287.51      5.25 o 
  -1  -2  12       25.90       28.50      1.58 o 
   0  -2  12      126.26      128.06      2.58 o 
   1  -2  12      155.35      169.21      3.00 o 
   2  -2  12        1.45        1.01      1.67 o 
   3  -2  12       81.45       80.75      2.47 o 
  -5  -1  12       53.57       57.08      1.85 o 
  -4  -1  12        1.81        0.91      1.66 o 
  -3  -1  12       30.93       32.42      1.38 o 
  -2  -1  12       72.94       76.46      2.29 o 
  -1  -1  12       58.05       56.72      1.16 o 
   0  -1  12       70.02       72.94      1.59 o 
   1  -1  12      187.13      190.99      4.92 o 
   2  -1  12        1.75        3.16      1.60 o 
   3  -1  12       26.52       30.69      1.56 o 
  -5   0  12        4.10        3.41      1.75 o 
  -4   0  12       76.88       78.28      2.26 o 
  -3   0  12       24.93       21.64      1.27 o 
  -2   0  12       15.69       17.82      1.21 o 
  -1   0  12      104.01      111.47      2.13 o 
   0   0  12        0.26       -0.77      1.10 o 
   1   0  12       50.70       54.83      1.20 o 
   2   0  12       49.20       46.43      1.72 o 
  -5   1  12        9.80        7.15      1.26 o 
  -4   1  12      107.15      110.78      3.31 o 
  -3   1  12       17.02       15.18      1.30 o 
  -2   1  12        1.96        1.77      1.69 o 
  -1   1  12      210.01      215.69      9.40 o 
   0   1  12       35.16       35.12      1.04 o 
   1   1  12        9.08       11.06      0.95 o 
   2   1  12       37.03       45.54      1.75 o 
  -5   2  12       23.06       20.48      1.38 o 
  -4   2  12       46.76       58.86      1.84 o 
  -3   2  12       30.53       30.68      1.47 o 
  -2   2  12        0.69        2.12      1.54 o 
  -1   2  12      155.92      157.63      3.08 o 
   0   2  12       10.63       16.12      0.90 o 
   1   2  12        0.45        0.87      0.84 o 
  -3   3  12        7.30        8.85      1.18 o 
  -2   3  12       18.54       16.31      1.28 o 
  -1   3  12       71.58       74.84      1.58 o 
  -1  -5  13       12.63       11.01      0.87 o 
   0  -5  13       27.16       26.39      1.04 o 
  -3  -4  13       94.86      103.85      3.24 o 
  -2  -4  13        2.52        4.05      1.02 o 
  -1  -4  13       17.52       17.30      0.93 o 
   0  -4  13      137.62      141.71      5.53 o 
   1  -4  13       12.57       11.12      0.92 o 
  -4  -3  13        2.36        4.85      1.13 o 
  -3  -3  13       53.88       62.98      1.85 o 
  -2  -3  13        0.24        2.67      1.63 o 
  -1  -3  13       69.31       77.67      1.62 o 
   0  -3  13       64.60       70.07      1.50 o 
   1  -3  13       40.58       45.38      1.30 o 
   2  -3  13        2.69        3.19      1.14 o 
  -4  -2  13       28.80       27.46      1.42 o 
  -3  -2  13       70.76       76.13      2.30 o 
  -2  -2  13       31.27       28.89      1.47 o 
  -1  -2  13        4.99        7.74      0.78 o 
   0  -2  13       70.80       80.69      1.74 o 
   1  -2  13        2.33        0.98      1.27 o 
   2  -2  13       13.15       10.83      1.29 o 
  -4  -1  13       76.10       75.81      2.33 o 
  -3  -1  13        5.60        6.51      1.09 o 
  -2  -1  13       20.29       20.86      1.31 o 
  -1  -1  13       15.96       17.70      1.75 o 
   0  -1  13        1.90        1.57      0.80 o 
   1  -1  13        2.07       -0.37      1.26 o 
  -4   0  13       75.75       80.62      2.35 o 
  -3   0  13        2.02        0.45      1.71 o 
  -2   0  13       99.24      107.01      3.15 o 
  -1   0  13       72.86       73.82      2.23 o 
   0   0  13       18.94       20.58      0.94 o 
   1   0  13       31.39       34.34      1.11 o 
  -4   1  13      117.79      115.17      3.60 o 
  -3   1  13        4.21        1.10      1.85 o 
  -2   1  13        2.61        2.23      1.69 o 
  -1   1  13       69.39       78.20      1.72 o 
   0   1  13        4.70        4.03      0.75 o 
  -2   2  13        0.42        2.81      1.60 o 
  -2  -3  14       37.60       34.98      1.66 o 
  -1  -3  14       10.12       12.87      0.89 o 
   0  -3  14       55.14       64.65      1.42 o 
  -2  -2  14        4.34        2.99      1.82 o 
  -1  -2  14        5.47        4.09      0.82 o 
   0  -2  14        1.85        1.51      1.21 o 
  -2  -1  14      103.68      113.79      3.45 o 
  -1  -1  14       45.09       48.88      1.59 o 
  -2   0  14       19.03       20.98      1.40 o 
                                                 
